# Supplementary material for: (E)-N′-(3,4-Di­meth­oxy­benzyl­idene)nicotinohydrazide monohydrate
Source: Acta Crystallogr Sect E Struct Rep Online. 2014 Jun 18;70(Pt 7):o793–4. doi: 10.1107/S1600536814013798 (PMC4120580; doi:10.1107/S1600536814013798)
Supplement: Supplementary file 1 [file e-70-0o793-sup1.cif]

##############################################################################
#                                                                            #
# This CIF contains the data in a paper accepted for publication in          #
# Acta Crystallographica Section E. It conforms to the requirements of       #
# Notes for Authors for Acta Crystallographica Section E, and has been       #
# peer reviewed under the auspices of the IUCr Commission on Journals.       #
#                                                                            #
# Full details of the Crystallographic Information File format               #
# are given in the paper "The Crystallographic Information File (CIF):       #
# a New Standard Archive File for Crystallography" by S. R. Hall, F. H.      #
# Allen and I. D. Brown [Acta Cryst. (1991), A47, 655-685].                  #
#                                                                            #
# The current version of the core CIF dictionary is obtainable from          #
# ftp://ftp.iucr.org/pub/cif_core.dic.                                       #
#                                                                            #
# Software is freely available for graphical display of the structure(s)     #
# in this CIF. For information consult the CIF software page                 #
# http://www.iucr.org/resources/cif/software.                                #
#                                                                            #
# This file may be used for bona fide research purposes within the           #
# scientific community so long as proper attribution is given to the journal # 
# article from which it was obtained.                                        #
#                                                                            #
##############################################################################
data_I
_database_code_depnum_ccdc_archive 'CCDC 1008073'
_audit_creation_method     SHELXL-97
_chemical_name_systematic
;
(<i>E</i>)-<i>N</i>'-(3,4-Dimethoxybenzylidene)nicotinohydrazide
monohydrate
;
_chemical_name_common     ?
_chemical_formula_moiety     'C15 H15 N3 O3, H2 O'
_chemical_formula_sum     'C15 H17 N3 O4'
_chemical_formula_iupac     'C15 H15 N3 O3, H2 O'
_chemical_formula_weight     303.32
_chemical_melting_point     ?
_symmetry_cell_setting     monoclinic
_symmetry_space_group_name_H-M     'P 21/n'
_symmetry_space_group_name_Hall     '-P 2yn'
loop_
    _symmetry_equiv_pos_as_xyz
    'x, y, z'
    '-x+1/2, y+1/2, -z+1/2'
    '-x, -y, -z'
    'x-1/2, -y-1/2, z-1/2'
_cell_length_a     4.9128(6)
_cell_length_b     25.137(4)
_cell_length_c     12.2950(16)
_cell_angle_alpha     90.00
_cell_angle_beta     96.513(4)
_cell_angle_gamma     90.00
_cell_volume     1508.6(4)
_cell_formula_units_Z     4
_cell_measurement_reflns_used     2357
_cell_measurement_theta_min     4.649
_cell_measurement_theta_max     51.803
_cell_measurement_temperature     296(2)
_exptl_crystal_description     block
_exptl_crystal_colour     colorless
_exptl_crystal_size_max     0.50
_exptl_crystal_size_mid     0.35
_exptl_crystal_size_min     0.30
_exptl_crystal_density_diffrn     1.335
_exptl_crystal_density_meas     ?
_exptl_crystal_density_method     'not measured'
_exptl_crystal_F_000     640
_exptl_absorpt_coefficient_mu     0.099
_exptl_absorpt_correction_type     multi-scan
_exptl_absorpt_process_details     '(SADABS; Bruker, 2004)'
_exptl_absorpt_correction_T_min     0.9523
_exptl_absorpt_correction_T_max     0.9710
_exptl_special_details     ?
_diffrn_ambient_temperature     296(2)
_diffrn_radiation_type     MoK\a
_diffrn_radiation_wavelength     0.71073
_diffrn_radiation_source     'fine-focus sealed tube'
_diffrn_radiation_monochromator     graphite
_diffrn_measurement_device_type     'Bruker Kappa APEXII CCD'
_diffrn_measurement_method     '\w and \f scan'
_diffrn_detector_area_resol_mean     ?
_diffrn_reflns_number     11633
_diffrn_reflns_av_R_equivalents     0.0362
_diffrn_reflns_av_sigmaI/netI     0.0435
_diffrn_reflns_theta_min     2.95
_diffrn_reflns_theta_max     28.28
_diffrn_reflns_theta_full     28.28
_diffrn_measured_fraction_theta_max     0.985
_diffrn_measured_fraction_theta_full     0.985
_diffrn_reflns_limit_h_min     -6
_diffrn_reflns_limit_h_max     6
_diffrn_reflns_limit_k_min     -33
_diffrn_reflns_limit_k_max     33
_diffrn_reflns_limit_l_min     -16
_diffrn_reflns_limit_l_max     16
_diffrn_standards_number     ?
_diffrn_standards_interval_count     ?
_diffrn_standards_interval_time     ?
_diffrn_standards_decay_%     ?
_refine_special_details
;
Refinement of <i>F</i>^2^ against ALL reflections. The weighted <i>R</i>-factor
<i>wR</i> and goodness of fit <i>S</i> are based on <i>F</i>^2^, conventional
<i>R</i>-factors <i>R</i> are based on <i>F</i>, with <i>F</i> set to zero for
negative <i>F</i>^2^. The threshold expression of <i>F</i>^2^ >
\s(<i>F</i>^2^) is used only for calculating <i>R</i>-factors(gt) <i>etc</i>.
and is not relevant to the choice of reflections for refinement.
<i>R</i>-factors based on <i>F</i>^2^ are statistically about twice as large
as those based on <i>F</i>, and <i>R</i>- factors based on ALL data will be
even larger.
;
_reflns_number_total     3704
_reflns_number_gt     2250
_reflns_threshold_expression     I>2\s(I)
_refine_ls_structure_factor_coef     Fsqd
_refine_ls_matrix_type     full
_refine_ls_R_factor_all     0.0899
_refine_ls_R_factor_gt     0.0483
_refine_ls_wR_factor_gt     0.1178
_refine_ls_wR_factor_ref     0.1405
_refine_ls_goodness_of_fit_ref     1.016
_refine_ls_restrained_S_all     1.016
_refine_ls_number_reflns     3704
_refine_ls_number_parameters     209
_refine_ls_number_restraints     3
_refine_ls_hydrogen_treatment     mixed
_refine_ls_weighting_scheme     calc
_refine_ls_weighting_details
         'calc w=1/[\s^2^(Fo^2^)+(0.0655P)^2^+0.1374P] where P=(Fo^2^+2Fc^2^)/3'
_atom_sites_solution_hydrogens     geom
_atom_sites_solution_primary     direct
_atom_sites_solution_secondary     difmap
_refine_ls_shift/su_max     0.000
_refine_ls_shift/su_mean     0.000
_refine_diff_density_max     0.208
_refine_diff_density_min     -0.229
_refine_ls_extinction_method     none
_refine_ls_extinction_coef     ?
loop_
    _atom_type_symbol
    _atom_type_description
    _atom_type_scat_dispersion_real
    _atom_type_scat_dispersion_imag
    _atom_type_scat_source
    'C' 'C' 0.0033 0.0016
                         'International Tables Vol C Tables 4.2.6.8 and 6.1.1.4'
    'H' 'H' 0.0000 0.0000
                         'International Tables Vol C Tables 4.2.6.8 and 6.1.1.4'
    'N' 'N' 0.0061 0.0033
                         'International Tables Vol C Tables 4.2.6.8 and 6.1.1.4'
    'O' 'O' 0.0106 0.0060
                         'International Tables Vol C Tables 4.2.6.8 and 6.1.1.4'
_computing_data_collection     'APEX2 (Bruker, 2004)'
_computing_cell_refinement     'APEX2 and SAINT (Bruker, 2004)'
_computing_data_reduction     'SAINT and XPREP (Bruker, 2004)'
_computing_structure_solution     'SIR92 (Altomare <i>et al.</i>, 1993)'
_computing_structure_refinement     'SHELXL97 (Sheldrick, 2008)'
_computing_molecular_graphics
 'ORTEP-3 for Windows (Farrugia, 2012) and Mercury (Macrae <i>et al.</i>, 2008)'
_computing_publication_material     'PLATON (Spek, 2009)'
loop_
    _atom_site_type_symbol
    _atom_site_label
    _atom_site_fract_x
    _atom_site_fract_y
    _atom_site_fract_z
    _atom_site_U_iso_or_equiv
    _atom_site_adp_type
    _atom_site_calc_flag
    _atom_site_refinement_flags
    _atom_site_occupancy
    _atom_site_symmetry_multiplicity
    _atom_site_disorder_assembly
    _atom_site_disorder_group
    C C1 1.8728(4) 0.00081(9) 0.12935(17) 0.0591(6) Uani d . 1 1 . .
    H H1A 1.7449 -0.0075 0.0667 0.089 Uiso calc R 1 1 . .
    H H1B 1.9736 -0.0306 0.1531 0.089 Uiso calc R 1 1 . .
    H H1C 1.9975 0.0277 0.1101 0.089 Uiso calc R 1 1 . .
    C C2 1.5690(3) 0.06393(7) 0.19504(13) 0.0345(4) Uani d . 1 1 . .
    C C3 1.4107(3) 0.07841(7) 0.27937(13) 0.0349(4) Uani d . 1 1 . .
    C C4 1.2439(3) 0.12194(7) 0.26645(13) 0.0360(4) Uani d . 1 1 . .
    H H4 1.1402 0.1315 0.3221 0.043 Uiso calc R 1 1 . .
    C C5 1.2269(3) 0.15227(7) 0.17060(13) 0.0343(4) Uani d . 1 1 . .
    C C8 1.0486(3) 0.19839(7) 0.15615(13) 0.0376(4) Uani d . 1 1 . .
    H H8 1.0267 0.2158 0.0889 0.045 Uiso calc R 1 1 . .
    C C9 0.6145(3) 0.27874(7) 0.28846(13) 0.0356(4) Uani d . 1 1 . .
    C C10 0.4296(3) 0.32458(7) 0.25774(13) 0.0358(4) Uani d . 1 1 . .
    C C14 0.2785(4) 0.34525(9) 0.33488(15) 0.0512(5) Uani d . 1 1 . .
    H H14 0.2956 0.3293 0.4035 0.061 Uiso calc R 1 1 . .
    C C13 0.0882(4) 0.40894(9) 0.22029(18) 0.0574(6) Uani d . 1 1 . .
    H H13 -0.0306 0.4376 0.2065 0.069 Uiso calc R 1 1 . .
    C C12 0.2313(5) 0.39213(11) 0.13952(19) 0.0764(8) Uani d . 1 1 . .
    H H12 0.2132 0.4093 0.0721 0.092 Uiso calc R 1 1 . .
    C C11 0.4038(5) 0.34939(10) 0.15793(17) 0.0704(7) Uani d . 1 1 . .
    H H11 0.5030 0.3373 0.1028 0.084 Uiso calc R 1 1 . .
    C C6 1.3787(3) 0.13702(7) 0.08749(13) 0.0396(4) Uani d . 1 1 . .
    H H6 1.3658 0.1564 0.0227 0.047 Uiso calc R 1 1 . .
    C C7 1.5492(3) 0.09318(7) 0.10011(13) 0.0388(4) Uani d . 1 1 . .
    H H7 1.6511 0.0834 0.0440 0.047 Uiso calc R 1 1 . .
    C C15 1.2265(4) 0.05011(9) 0.43970(15) 0.0578(6) Uani d . 1 1 . .
    H H15A 1.2328 0.0847 0.4730 0.087 Uiso calc R 1 1 . .
    H H15C 1.2545 0.0234 0.4956 0.087 Uiso calc R 1 1 . .
    H H15B 1.0510 0.0449 0.3982 0.087 Uiso calc R 1 1 . .
    N N1 0.9212(3) 0.21555(6) 0.23409(11) 0.0364(3) Uani d . 1 1 . .
    N N2 0.7497(3) 0.25839(6) 0.20898(10) 0.0370(3) Uani d . 1 1 . .
    H H2N2 0.7300 0.2717 0.1441 0.044 Uiso calc R 1 1 . .
    N N3 0.1091(4) 0.38654(8) 0.31852(15) 0.0637(5) Uani d . 1 1 . .
    O O1 1.7281(2) 0.01981(5) 0.21562(10) 0.0467(3) Uani d . 1 1 . .
    O O1W 1.1763(3) 0.21759(7) 0.47728(11) 0.0606(4) Uani d D 1 1 . .
    O O2 1.4351(3) 0.04615(5) 0.36928(10) 0.0496(4) Uani d . 1 1 . .
    O O3 0.6430(3) 0.26124(6) 0.38267(9) 0.0505(4) Uani d . 1 1 . .
    H H1O1 1.310(4) 0.2231(12) 0.440(2) 0.101(10) Uiso d D 1 1 . .
    H H2O1 1.028(4) 0.2235(11) 0.4360(19) 0.102(10) Uiso d D 1 1 . .
loop_
    _atom_site_aniso_label
    _atom_site_aniso_U_11
    _atom_site_aniso_U_22
    _atom_site_aniso_U_33
    _atom_site_aniso_U_12
    _atom_site_aniso_U_13
    _atom_site_aniso_U_23
    C1 0.0537(11) 0.0579(14) 0.0675(14) 0.0190(10) 0.0148(10) -0.0139(11)
    C2 0.0304(8) 0.0321(9) 0.0414(9) -0.0008(7) 0.0062(6) -0.0027(7)
    C3 0.0366(8) 0.0365(10) 0.0318(8) -0.0006(7) 0.0052(6) 0.0023(7)
    C4 0.0401(9) 0.0401(10) 0.0291(8) 0.0058(8) 0.0094(6) -0.0026(7)
    C5 0.0368(8) 0.0356(10) 0.0307(8) 0.0022(7) 0.0038(6) -0.0009(7)
    C8 0.0437(9) 0.0406(10) 0.0287(8) 0.0060(8) 0.0049(7) 0.0027(7)
    C9 0.0381(9) 0.0392(10) 0.0297(8) 0.0015(7) 0.0052(6) 0.0002(7)
    C10 0.0360(8) 0.0383(10) 0.0335(8) 0.0035(7) 0.0060(6) -0.0004(7)
    C14 0.0625(12) 0.0551(13) 0.0375(10) 0.0177(10) 0.0117(8) 0.0020(9)
    C13 0.0603(12) 0.0493(13) 0.0627(13) 0.0206(10) 0.0075(10) 0.0025(10)
    C12 0.0972(17) 0.0813(18) 0.0549(13) 0.0482(15) 0.0267(12) 0.0252(12)
    C11 0.0879(16) 0.0809(18) 0.0476(12) 0.0467(14) 0.0305(11) 0.0188(11)
    C6 0.0448(9) 0.0441(11) 0.0310(8) 0.0003(8) 0.0094(7) 0.0046(8)
    C7 0.0391(9) 0.0432(11) 0.0368(9) 0.0017(8) 0.0152(7) -0.0038(8)
    C15 0.0555(12) 0.0773(16) 0.0427(10) 0.0078(11) 0.0142(9) 0.0198(10)
    N1 0.0409(8) 0.0367(9) 0.0313(7) 0.0080(6) 0.0023(6) 0.0011(6)
    N2 0.0447(8) 0.0388(9) 0.0274(7) 0.0107(7) 0.0038(6) 0.0049(6)
    N3 0.0736(12) 0.0635(13) 0.0565(11) 0.0278(10) 0.0180(9) -0.0034(9)
    O1 0.0467(7) 0.0415(8) 0.0543(8) 0.0114(6) 0.0159(6) 0.0009(6)
    O1W 0.0661(10) 0.0840(12) 0.0303(7) -0.0146(9) -0.0007(7) 0.0055(7)
    O2 0.0559(8) 0.0533(9) 0.0418(7) 0.0151(7) 0.0153(6) 0.0152(6)
    O3 0.0611(8) 0.0611(9) 0.0305(6) 0.0175(7) 0.0106(5) 0.0088(6)
_geom_special_details
;
All e.s.d.'s (except the e.s.d. in the dihedral angle between two l.s. planes)
are estimated using the full covariance matrix. The cell e.s.d.'s are taken
into account individually in the estimation of e.s.d.'s in distances, angles
and torsion angles; correlations between e.s.d.'s in cell parameters are only
used when they are defined by crystal symmetry. An approximate (isotropic)
treatment of cell e.s.d.'s is used for estimating e.s.d.'s involving l.s.
planes.
;
loop_
    _geom_bond_atom_site_label_1
    _geom_bond_atom_site_label_2
    _geom_bond_site_symmetry_2
    _geom_bond_distance
    _geom_bond_publ_flag
    C1 O1 . 1.424(2) ?
    C1 H1A . 0.9600 ?
    C1 H1B . 0.9600 ?
    C1 H1C . 0.9600 ?
    C2 O1 . 1.364(2) ?
    C2 C7 . 1.373(2) ?
    C2 C3 . 1.412(2) ?
    C3 O2 . 1.3652(19) ?
    C3 C4 . 1.366(2) ?
    C4 C5 . 1.398(2) ?
    C4 H4 . 0.9300 ?
    C5 C6 . 1.386(2) ?
    C5 C8 . 1.452(2) ?
    C8 N1 . 1.277(2) ?
    C8 H8 . 0.9300 ?
    C9 O3 . 1.2322(19) ?
    C9 N2 . 1.344(2) ?
    C9 C10 . 1.489(2) ?
    C10 C11 . 1.370(3) ?
    C10 C14 . 1.371(2) ?
    C14 N3 . 1.331(2) ?
    C14 H14 . 0.9300 ?
    C13 N3 . 1.326(3) ?
    C13 C12 . 1.348(3) ?
    C13 H13 . 0.9300 ?
    C12 C11 . 1.371(3) ?
    C12 H12 . 0.9300 ?
    C11 H11 . 0.9300 ?
    C6 C7 . 1.382(2) ?
    C6 H6 . 0.9300 ?
    C7 H7 . 0.9300 ?
    C15 O2 . 1.418(2) ?
    C15 H15A . 0.9600 ?
    C15 H15C . 0.9600 ?
    C15 H15B . 0.9600 ?
    N1 N2 . 1.3806(19) ?
    N2 H2N2 . 0.8600 ?
    O1W H1O1 . 0.856(17) ?
    O1W H2O1 . 0.854(17) ?
loop_
    _geom_angle_atom_site_label_1
    _geom_angle_atom_site_label_2
    _geom_angle_atom_site_label_3
    _geom_angle_site_symmetry_1
    _geom_angle_site_symmetry_3
    _geom_angle
    _geom_angle_publ_flag
    O1 C1 H1A . . 109.5 ?
    O1 C1 H1B . . 109.5 ?
    H1A C1 H1B . . 109.5 ?
    O1 C1 H1C . . 109.5 ?
    H1A C1 H1C . . 109.5 ?
    H1B C1 H1C . . 109.5 ?
    O1 C2 C7 . . 125.21(15) ?
    O1 C2 C3 . . 115.16(15) ?
    C7 C2 C3 . . 119.62(15) ?
    O2 C3 C4 . . 124.52(14) ?
    O2 C3 C2 . . 115.86(15) ?
    C4 C3 C2 . . 119.61(15) ?
    C3 C4 C5 . . 120.85(15) ?
    C3 C4 H4 . . 119.6 ?
    C5 C4 H4 . . 119.6 ?
    C6 C5 C4 . . 119.01(16) ?
    C6 C5 C8 . . 119.90(15) ?
    C4 C5 C8 . . 121.07(14) ?
    N1 C8 C5 . . 121.19(15) ?
    N1 C8 H8 . . 119.4 ?
    C5 C8 H8 . . 119.4 ?
    O3 C9 N2 . . 122.34(16) ?
    O3 C9 C10 . . 121.05(15) ?
    N2 C9 C10 . . 116.61(14) ?
    C11 C10 C14 . . 116.41(17) ?
    C11 C10 C9 . . 124.86(16) ?
    C14 C10 C9 . . 118.70(15) ?
    N3 C14 C10 . . 124.68(18) ?
    N3 C14 H14 . . 117.7 ?
    C10 C14 H14 . . 117.7 ?
    N3 C13 C12 . . 123.02(19) ?
    N3 C13 H13 . . 118.5 ?
    C12 C13 H13 . . 118.5 ?
    C13 C12 C11 . . 119.2(2) ?
    C13 C12 H12 . . 120.4 ?
    C11 C12 H12 . . 120.4 ?
    C10 C11 C12 . . 119.83(18) ?
    C10 C11 H11 . . 120.1 ?
    C12 C11 H11 . . 120.1 ?
    C7 C6 C5 . . 120.51(16) ?
    C7 C6 H6 . . 119.7 ?
    C5 C6 H6 . . 119.7 ?
    C2 C7 C6 . . 120.38(15) ?
    C2 C7 H7 . . 119.8 ?
    C6 C7 H7 . . 119.8 ?
    O2 C15 H15A . . 109.5 ?
    O2 C15 H15C . . 109.5 ?
    H15A C15 H15C . . 109.5 ?
    O2 C15 H15B . . 109.5 ?
    H15A C15 H15B . . 109.5 ?
    H15C C15 H15B . . 109.5 ?
    C8 N1 N2 . . 115.72(14) ?
    C9 N2 N1 . . 118.29(13) ?
    C9 N2 H2N2 . . 120.9 ?
    N1 N2 H2N2 . . 120.9 ?
    C13 N3 C14 . . 116.83(17) ?
    C2 O1 C1 . . 117.29(15) ?
    H1O1 O1W H2O1 . . 108(2) ?
    C3 O2 C15 . . 116.70(13) ?
loop_
    _geom_torsion_atom_site_label_1
    _geom_torsion_atom_site_label_2
    _geom_torsion_atom_site_label_3
    _geom_torsion_atom_site_label_4
    _geom_torsion_site_symmetry_1
    _geom_torsion_site_symmetry_2
    _geom_torsion_site_symmetry_3
    _geom_torsion_site_symmetry_4
    _geom_torsion
    _geom_torsion_publ_flag
    O1 C2 C3 O2 . . . . -0.8(2) ?
    C7 C2 C3 O2 . . . . 177.74(15) ?
    O1 C2 C3 C4 . . . . -179.80(15) ?
    C7 C2 C3 C4 . . . . -1.3(2) ?
    O2 C3 C4 C5 . . . . -178.69(15) ?
    C2 C3 C4 C5 . . . . 0.2(3) ?
    C3 C4 C5 C6 . . . . 1.1(3) ?
    C3 C4 C5 C8 . . . . 179.61(15) ?
    C6 C5 C8 N1 . . . . -175.03(16) ?
    C4 C5 C8 N1 . . . . 6.5(3) ?
    O3 C9 C10 C11 . . . . 174.1(2) ?
    N2 C9 C10 C11 . . . . -4.9(3) ?
    O3 C9 C10 C14 . . . . -3.7(3) ?
    N2 C9 C10 C14 . . . . 177.30(17) ?
    C11 C10 C14 N3 . . . . 1.0(3) ?
    C9 C10 C14 N3 . . . . 178.98(18) ?
    N3 C13 C12 C11 . . . . 1.1(4) ?
    C14 C10 C11 C12 . . . . -0.7(4) ?
    C9 C10 C11 C12 . . . . -178.5(2) ?
    C13 C12 C11 C10 . . . . -0.3(4) ?
    C4 C5 C6 C7 . . . . -1.4(3) ?
    C8 C5 C6 C7 . . . . -179.96(16) ?
    O1 C2 C7 C6 . . . . 179.32(15) ?
    C3 C2 C7 C6 . . . . 1.0(3) ?
    C5 C6 C7 C2 . . . . 0.4(3) ?
    C5 C8 N1 N2 . . . . -177.58(14) ?
    O3 C9 N2 N1 . . . . 1.6(3) ?
    C10 C9 N2 N1 . . . . -179.42(14) ?
    C8 N1 N2 C9 . . . . -178.76(15) ?
    C12 C13 N3 C14 . . . . -0.8(4) ?
    C10 C14 N3 C13 . . . . -0.3(3) ?
    C7 C2 O1 C1 . . . . -3.9(3) ?
    C3 C2 O1 C1 . . . . 174.54(15) ?
    C4 C3 O2 C15 . . . . 16.5(3) ?
    C2 C3 O2 C15 . . . . -162.44(16) ?
loop_
    _geom_hbond_atom_site_label_D
    _geom_hbond_atom_site_label_H
    _geom_hbond_atom_site_label_A
    _geom_hbond_site_symmetry_A
    _geom_hbond_distance_DH
    _geom_hbond_distance_HA
    _geom_hbond_distance_DA
    _geom_hbond_angle_DHA
    N2 H2N2 O1W 4_565 0.86 2.06 2.8942(19) 164.6
    O1W H2O1 O3 . 0.854(17) 2.149(19) 2.955(2) 157(3)
    O1W H2O1 N1 . 0.854(17) 2.49(2) 3.1087(19) 130(2)
    C11 H11 O1W 4_565 0.93 2.30 3.199(3) 161.5
    C8 H8 O1W 4_565 0.93 2.67 3.425(2) 139.0
    O1W H1O1 O3 1_655 0.856(17) 2.085(19) 2.901(2) 159(3)
    C1 H1C Cg2 1_655 0.96 2.88 3.729(3) 148
_iucr_refine_instructions_details
;
TITL VENH in P2(1)/n
CELL  0.71073   4.9128  25.1372  12.2950   90.000   96.513   90.000
ZERR     4.00   0.0006   0.0038   0.0016    0.000    0.004    0.000
LATT   1
SYMM  1/2 - X, 1/2 + Y, 1/2 - Z
SFAC  C    H    N    O
UNIT  60   68   12   16
MERG   2
OMIT     0   2   0
OMIT     0   1   1
MPLA 6 C2 C3 C4 C5 C6 C7
MPLA 6 C10 C11 C12 C13 N3 C14
DFIX  0.86 0.02 O1W H1O1
DFIX  0.86 0.02 O1W H2O1
DANG   1.36  0.04  H1o1  H2o1
EQIV $1  -1/2+x, 1/2-y, -1/2+z
HTAB N2 O1W_$1
HTAB O1W O3
HTAB O1W N1
HTAB C11 O1W_$1
HTAB C8 O1W_$1
EQIV $2  1+x, y, z
HTAB O1W O3_$2
SIZE     0.30   0.35   0.50
ACTA
BOND   $H
CONF
L.S.  10
TEMP    23.00
WGHT    0.065500    0.137400
FVAR       0.16174
C1    1    1.872818    0.000814    0.129354    11.00000    0.05375    0.05789 =
         0.06752   -0.01393    0.01484    0.01899
AFIX 137
H1A   2    1.744866   -0.007484    0.066735    11.00000   -1.50000
H1B   2    1.973637   -0.030609    0.153087    11.00000   -1.50000
H1C   2    1.997451    0.027730    0.110105    11.00000   -1.50000
AFIX   0
C2    1    1.568960    0.063932    0.195043    11.00000    0.03044    0.03213 =
         0.04139   -0.00267    0.00625   -0.00079
C3    1    1.410681    0.078406    0.279372    11.00000    0.03662    0.03649 =
         0.03180    0.00227    0.00524   -0.00064
C4    1    1.243864    0.121938    0.266448    11.00000    0.04015    0.04013 =
         0.02907   -0.00260    0.00938    0.00585
AFIX  43
H4    2    1.140227    0.131531    0.322116    11.00000   -1.20000
AFIX   0
C5    1    1.226874    0.152272    0.170599    11.00000    0.03677    0.03558 =
         0.03065   -0.00088    0.00383    0.00215
C8    1    1.048555    0.198391    0.156151    11.00000    0.04375    0.04059 =
         0.02867    0.00269    0.00488    0.00601
AFIX  43
H8    2    1.026654    0.215759    0.088939    11.00000   -1.20000
AFIX   0
C9    1    0.614452    0.278745    0.288455    11.00000    0.03813    0.03917 =
         0.02968    0.00017    0.00517    0.00153
C10   1    0.429615    0.324577    0.257745    11.00000    0.03598    0.03833 =
         0.03351   -0.00045    0.00602    0.00351
C14   1    0.278523    0.345245    0.334881    11.00000    0.06249    0.05509 =
         0.03752    0.00204    0.01170    0.01773
AFIX  43
H14   2    0.295593    0.329275    0.403548    11.00000   -1.20000
AFIX   0
C13   1    0.088212    0.408941    0.220290    11.00000    0.06032    0.04932 =
         0.06266    0.00248    0.00750    0.02065
AFIX  43
H13   2   -0.030621    0.437566    0.206489    11.00000   -1.20000
AFIX   0
C12   1    0.231256    0.392135    0.139521    11.00000    0.09715    0.08131 =
         0.05489    0.02525    0.02669    0.04818
AFIX  43
H12   2    0.213173    0.409324    0.072106    11.00000   -1.20000
AFIX   0
C11   1    0.403774    0.349388    0.157935    11.00000    0.08793    0.08091 =
         0.04757    0.01880    0.03055    0.04674
AFIX  43
H11   2    0.502970    0.337278    0.102785    11.00000   -1.20000
AFIX   0
C6    1    1.378717    0.137022    0.087489    11.00000    0.04481    0.04407 =
         0.03097    0.00463    0.00942    0.00033
AFIX  43
H6    2    1.365822    0.156437    0.022720    11.00000   -1.20000
AFIX   0
C7    1    1.549188    0.093178    0.100114    11.00000    0.03912    0.04317 =
         0.03675   -0.00377    0.01520    0.00165
AFIX  43
H7    2    1.651082    0.083425    0.044006    11.00000   -1.20000
AFIX   0
C15   1    1.226525    0.050111    0.439704    11.00000    0.05547    0.07726 =
         0.04267    0.01983    0.01420    0.00778
AFIX 137
H15A  2    1.232845    0.084700    0.472998    11.00000   -1.50000
H15C  2    1.254528    0.023385    0.495628    11.00000   -1.50000
H15B  2    1.050993    0.044934    0.398157    11.00000   -1.50000
AFIX   0
N1    3    0.921204    0.215545    0.234087    11.00000    0.04089    0.03670 =
         0.03128    0.00114    0.00229    0.00800
N2    3    0.749735    0.258395    0.208977    11.00000    0.04468    0.03875 =
         0.02743    0.00490    0.00385    0.01070
AFIX  43
H2N2  2    0.730015    0.271719    0.144136    11.00000   -1.20000
AFIX   0
N3    3    0.109142    0.386536    0.318516    11.00000    0.07363    0.06347 =
         0.05649   -0.00337    0.01797    0.02783
O1    4    1.728149    0.019811    0.215615    11.00000    0.04671    0.04150 =
         0.05434    0.00094    0.01591    0.01141
O1W   4    1.176309    0.217591    0.477283    11.00000    0.06615    0.08398 =
         0.03034    0.00549   -0.00065   -0.01460
O2    4    1.435129    0.046146    0.369282    11.00000    0.05591    0.05328 =
         0.04181    0.01519    0.01527    0.01514
O3    4    0.642980    0.261244    0.382672    11.00000    0.06111    0.06110 =
         0.03046    0.00877    0.01061    0.01750
H1O1  2    1.310121    0.223140    0.439822    11.00000    0.10130
H2O1  2    1.027621    0.223537    0.435984    11.00000    0.10238
HKLF 4  1.0  1.00  0.00  0.00  0.00  1.00  0.00  0.00  0.00  1.00
REM  VENH in P2(1)/n
REM R1 =  0.0483 for   2250 Fo > 4sig(Fo)  and  0.0899 for all   3704 data
REM    209 parameters refined using      3 restraints
END
WGHT      0.0625      0.1594
REM Highest difference peak  0.208,  deepest hole -0.229,  1-sigma level  0.046
Q1    1   0.0776  0.3654  0.1269  11.00000  0.05    0.21
Q2    1   0.2726  0.3209  0.1558  11.00000  0.05    0.20
Q3    1   0.3746  0.3204  0.0888  11.00000  0.05    0.18
Q4    1   0.4499  0.3579  0.1547  11.00000  0.05    0.16
Q5    1   1.2475  0.1348  0.1220  11.00000  0.05    0.15
Q6    1   0.1789  0.3588  0.1190  11.00000  0.05    0.15
Q7    1   1.7850  0.0019  0.0444  11.00000  0.05    0.15
Q8    1   0.2190  0.3025  0.3763  11.00000  0.05    0.15
Q9    1   1.4243  0.0532  0.2185  11.00000  0.05    0.14
Q10   1   0.5967  0.3503  0.1210  11.00000  0.05    0.14
Q11   1   0.4551  0.2942  0.2615  11.00000  0.05    0.14
Q12   1   1.3379  0.1975  0.4660  11.00000  0.05    0.14
Q13   1  -0.0197  0.4022  0.3613  11.00000  0.05    0.14
Q14   1   1.1298  0.1700  0.1594  11.00000  0.05    0.13
Q15   1   0.6753  0.2368  0.4567  11.00000  0.05    0.13
Q16   1   0.0809  0.3703  0.0591  11.00000  0.05    0.13
Q17   1   1.2776  0.1427  0.2205  11.00000  0.05    0.13
Q18   1   1.3444  0.0301  0.5043  11.00000  0.05    0.13
Q19   1   1.0490  0.0715  0.4238  11.00000  0.05    0.13
Q20   1   1.7951  0.0619 -0.0589  11.00000  0.05    0.13
;
data_global
_journal_date_recd_electronic     2014-06-09
_journal_date_accepted     2014-06-12
_journal_name_full     'Acta Crystallographica, Section E'
_journal_year     2014
_journal_volume     70
_journal_issue      7
_journal_page_first     o793
_journal_page_last     o794
_journal_paper_category     QO
_journal_paper_doi     10.1107/S1600536814013798
_journal_coeditor_code     SJ5412
_publ_contact_author_name     'Dr G. Vasuki'
_publ_contact_author_address
;
Department of Physics
Kunthavai Naachiar Govt Arts College (W)(Autonomous)
Thanjavur 613 007
India
;
_publ_contact_author_email     'vasuki.arasi@yahoo.com'
_publ_contact_author_fax     '04362 237152'
_publ_contact_author_phone     '9791402323'
_publ_section_title
;
(<i>E</i>)-<i>N</i>'-(3,4-Dimethoxybenzylidene)nicotinohydrazide monohydrate
;
loop_
    _publ_author_name
    _publ_author_address
    'J. Josephine Novina'
;
Department of Physics
Idhaya College for Women
Kumbakonam-1
India
;
    'G. Vasuki'
;
Department of Physics
Kunthavai Naachiar Govt. Arts College (W) (Autonomous)
Thanjavur-7
India
;
    'M. Suresh'
;
PG & Research Department of Chemistry
Jamal Mohamed College (Autonomous)
Tiruchirappalli-20
India
;
    'M. Syed Ali Padusha'
;
PG & Research Department of Chemistry
Jamal Mohamed College (Autonomous)
Tiruchirappalli-20
India
;
