# Supplementary material for: (E)-N′-(3,4-Di­meth­oxy­benzyl­idene)nicotinohydrazide monohydrate
Source: Acta Crystallogr Sect E Struct Rep Online. 2014 Jun 18;70(Pt 7):o793–4. doi: 10.1107/S1600536814013798 (PMC4120580; doi:10.1107/S1600536814013798)
Supplement: Supplementary file 2 [file e-70-0o793-Isup2.hkl]

# 
# h,k,l, Fc-squared, Fo-squared, sigma(Fo-squared) and status flag 
# 
data_I
_shelx_title ' VENH in P2(1)/n' 
_shelx_refln_list_code          4 
_shelx_F_calc_maximum      203.76 
_exptl_crystal_F_000       640.00 
_reflns_d_resolution_high  0.7499 
 
loop_ 
 _symmetry_equiv_pos_as_xyz 
 'x, y, z' 
 '-x+1/2, y+1/2, -z+1/2' 
 '-x, -y, -z' 
 'x-1/2, -y-1/2, z-1/2' 
 
_cell_length_a     4.9128 
_cell_length_b    25.1372 
_cell_length_c    12.2950 
_cell_angle_alpha  90.000 
_cell_angle_beta   96.513 
_cell_angle_gamma  90.000 
 
_shelx_F_squared_multiplier     1.000 
 
loop_ 
 _refln_index_h 
 _refln_index_k 
 _refln_index_l 
 _refln_F_squared_calc 
 _refln_F_squared_meas 
 _refln_F_squared_sigma 
 _refln_observed_status 
   2   0   0      852.17      833.30     16.62 o 
   4   0   0        3.61        6.79      2.21 o 
   6   0   0      336.95      397.27     38.61 o 
   1   1   0     2604.19     2662.28     63.98 o 
   2   1   0      862.33      887.47     10.84 o 
   3   1   0       54.01       57.18      2.52 o 
   4   1   0      122.15      116.77      3.48 o 
   5   1   0       56.51       54.77      3.92 o 
   6   1   0        3.34        8.51      3.34 o 
   1   2   0       33.47       30.45      1.76 o 
   2   2   0       93.87      100.16      4.70 o 
   3   2   0      412.60      439.29      6.18 o 
   4   2   0       42.91       47.32      2.09 o 
   5   2   0       11.14       15.59      2.76 o 
   6   2   0        1.37        6.18      2.80 o 
   1   3   0     4066.29     4015.76     41.90 o 
   2   3   0      184.45      204.91      3.27 o 
   3   3   0        1.60        0.57      1.02 o 
   4   3   0       36.11       45.20      2.61 o 
   5   3   0        5.16        1.53      2.38 o 
   6   3   0       38.07       46.74      5.79 o 
   0   4   0       53.14       46.25      3.06 o 
   1   4   0      835.41      768.98      8.08 o 
   2   4   0      173.64      177.14      4.14 o 
   3   4   0       49.31       52.47      2.11 o 
   4   4   0        9.13       11.07      1.51 o 
   5   4   0        1.56        5.56      3.86 o 
   6   4   0        6.40       11.21      4.26 o 
   1   5   0    21473.08    19456.83    193.64 o 
   2   5   0     1780.87     1835.62     19.90 o 
   3   5   0       83.86       77.35      2.42 o 
   4   5   0       36.07       31.59      2.10 o 
   5   5   0      175.73      188.54      5.93 o 
   6   5   0        3.16        2.95      3.97 o 
   0   6   0     2614.74     2365.21     38.11 o 
   1   6   0     2164.91     1987.43     21.17 o 
   2   6   0      248.62      276.97      4.40 o 
   3   6   0      209.36      241.83      4.15 o 
   4   6   0       40.10       41.88      2.36 o 
   5   6   0        4.68        3.87      2.12 o 
   6   6   0        7.03        2.19      3.83 o 
   1   7   0       42.90       37.12      2.05 o 
   2   7   0     2379.13     2586.31     31.53 o 
   3   7   0      195.16      187.12      4.05 o 
   4   7   0       95.44       96.61      3.10 o 
   5   7   0        2.58        0.12      2.50 o 
   6   7   0        2.55       -2.45      3.70 o 
   0   8   0     1551.09     1507.84     26.08 o 
   1   8   0      529.04      474.26      8.06 o 
   2   8   0     2886.01     2911.47     47.61 o 
   3   8   0      211.95      195.28      6.57 o 
   4   8   0        0.19        1.72      1.36 o 
   5   8   0       17.18       16.44      4.06 o 
   6   8   0        5.16        2.38      3.99 o 
   1   9   0     1036.13     1011.19     23.13 o 
   2   9   0       84.40       70.86      9.75 o 
   3   9   0        5.03        5.38      1.23 o 
   4   9   0      135.75      140.21      3.59 o 
   5   9   0       63.20       58.04      5.89 o 
   6   9   0        0.36       -5.70      6.57 o 
   0  10   0      210.85      202.98      9.56 o 
   1  10   0     1646.84     1668.54     29.40 o 
   2  10   0      334.20      334.57     27.14 o 
   3  10   0       39.56       30.56      2.44 o 
   4  10   0       45.30       45.53      2.27 o 
   5  10   0        2.04       -0.76      4.32 o 
   6  10   0        4.37        1.81      4.26 o 
   1  11   0      328.56      310.97      9.17 o 
   2  11   0      347.48      306.65     17.63 o 
   3  11   0      144.55      136.77      4.22 o 
   4  11   0        2.46        0.96      1.92 o 
   5  11   0        5.85        1.23      4.72 o 
   6  11   0        2.96        1.54      4.37 o 
   0  12   0        1.97        0.38      2.68 o 
   1  12   0     4104.44     4162.41    180.24 o 
   2  12   0       55.56       57.47      4.38 o 
   3  12   0       46.64       53.96      5.75 o 
   4  12   0        3.35        3.84      2.08 o 
   5  12   0        0.37       -6.12      6.12 o 
   6  12   0        0.48        1.59      5.14 o 
   1  13   0      318.18      345.92     39.56 o 
   2  13   0      110.10      113.13      6.01 o 
   3  13   0      272.60      260.92      6.45 o 
   4  13   0        3.74        0.76      4.59 o 
   5  13   0        0.02        1.15      7.26 o 
   0  14   0      379.33      377.68     15.29 o 
   1  14   0      250.54      249.44      8.60 o 
   2  14   0       52.94       69.43      5.09 o 
   3  14   0        0.48       -1.81      1.96 o 
   4  14   0      134.07      119.95      6.12 o 
   5  14   0       92.67       92.89     14.14 o 
   1  15   0       14.21       13.82      4.78 o 
   2  15   0       19.34       18.87      4.20 o 
   3  15   0       46.86       49.80      4.53 o 
   4  15   0        6.46       10.10      2.79 o 
   5  15   0        4.61       11.85      8.41 o 
   0  16   0      466.95      465.99     19.11 o 
   1  16   0      164.34      153.96      7.51 o 
   2  16   0       14.49       11.03      3.39 o 
   3  16   0      102.21       88.35      6.01 o 
   4  16   0        0.62       -1.91      2.42 o 
   5  16   0        1.53        4.20      8.03 o 
   1  17   0        2.80        6.69      4.01 o 
   2  17   0        3.01        1.64      2.75 o 
   3  17   0       13.99       31.66      4.52 o 
   4  17   0       12.35       12.06      3.45 o 
   5  17   0       14.23        6.12      8.41 o 
   0  18   0      166.18      160.17     11.47 o 
   1  18   0       49.98       50.92      5.39 o 
   2  18   0        1.25       -1.56      2.83 o 
   3  18   0        3.34        2.68      3.18 o 
   4  18   0        7.87        6.23      3.38 o 
   1  19   0       45.01       50.13      5.60 o 
   2  19   0       53.32       46.42      5.30 o 
   3  19   0       87.59       73.60      6.88 o 
   4  19   0       41.70       34.84      4.97 o 
   0  20   0       34.59       42.05      7.65 o 
   1  20   0      400.23      375.38     13.09 o 
   2  20   0        0.02        4.21      2.14 o 
   3  20   0       32.15       20.47      4.38 o 
   4  20   0       16.68       21.32      4.41 o 
   1  21   0       31.36       27.52      5.00 o 
   2  21   0       88.29       78.50      9.37 o 
   3  21   0       26.00       15.67      4.31 o 
   4  21   0       17.64       17.66      4.52 o 
   0  22   0        0.00        4.59      5.73 o 
   1  22   0        1.42        5.19      3.76 o 
   2  22   0      189.00      165.23      9.73 o 
   3  22   0        1.27       -0.90      3.63 o 
   4  22   0       67.25       67.73      6.77 o 
   1  23   0        1.44        0.38      3.82 o 
   2  23   0        4.87       10.68      4.38 o 
   3  23   0        3.56        3.66      5.93 o 
   4  23   0        0.35        3.98      4.28 o 
   0  24   0        1.95       -3.44      4.97 o 
   1  24   0       19.19       19.98      5.22 o 
   2  24   0       15.04       10.57      4.38 o 
   3  24   0       11.03       17.03      4.87 o 
   4  24   0       11.28        9.54      4.71 o 
   1  25   0        0.55        6.39      5.73 o 
   2  25   0       12.91       11.52      4.59 o 
   3  25   0        1.15        2.72      4.10 o 
   4  25   0        6.85        5.55      4.80 o 
   0  26   0        2.29        4.20      6.12 o 
   1  26   0       81.61       74.53     15.10 o 
   2  26   0       26.55       18.88      7.26 o 
   3  26   0        0.31       -2.32     11.85 o 
   4  26   0        1.02        2.72      4.62 o 
   1  27   0       33.19       27.70      6.88 o 
   2  27   0        5.30       -0.13      4.31 o 
   3  27   0        1.45       -0.76      6.69 o 
   0  28   0        1.32       -3.44      6.12 o 
   1  28   0       10.86       12.84      5.11 o 
   2  28   0       16.60       14.64      5.58 o 
   3  28   0        7.48        6.89      5.30 o 
   1  29   0        3.15        3.82      5.35 o 
   2  29   0       49.81       44.78      7.44 o 
   3  29   0        1.89        5.24      5.50 o 
   0  30   0       59.86       66.90     12.61 o 
   1  30   0       11.65       14.44      5.81 o 
   2  30   0       22.73       12.91      6.69 o 
   1  31   0        0.60        0.11      4.87 o 
   2  31   0       16.92       18.31      6.47 o 
   0  32   0        8.43        8.41      7.65 o 
   1  32   0        0.05        0.88      5.22 o 
   1  33   0        2.30       10.67     10.13 o 
  -5   0   1       18.80       28.71      4.45 o 
  -3   0   1      240.87      243.41      7.63 o 
  -1   0   1     1650.50     1622.46     17.76 o 
   1   0   1     1602.73     1544.96     16.85 o 
   3   0   1        8.75       12.56      2.54 o 
   5   0   1       53.34       66.75      9.56 o 
  -6   1   1       71.36       84.89      5.19 o 
  -5   1   1       86.11       88.83      4.91 o 
  -4   1   1      167.54      161.38      5.06 o 
  -3   1   1        2.06        1.19      0.86 o 
  -2   1   1       98.16      102.07      3.48 o 
  -1   1   1       93.80      107.98      1.53 o 
   1   1   1     1211.65     1107.99      8.67 o 
   2   1   1      870.95      843.62      8.07 o 
   3   1   1      334.75      340.23      5.22 o 
   4   1   1        3.79        4.05      1.79 o 
   5   1   1        3.41        1.62      2.34 o 
   6   1   1       57.02       62.13      4.80 o 
  -6   2   1       52.72       49.64      5.74 o 
  -5   2   1       23.98       18.93      2.89 o 
  -4   2   1        8.69        5.46      1.52 o 
  -3   2   1      116.01      101.78      3.70 o 
  -2   2   1       27.10       23.56      1.39 o 
  -1   2   1      322.74      287.37      4.74 o 
   1   2   1      138.84      129.61      2.07 o 
   2   2   1       33.10       35.63      1.66 o 
   3   2   1      182.72      222.40      3.98 o 
   4   2   1      394.30      386.34      6.68 o 
   5   2   1        2.88        4.35      2.49 o 
   6   2   1        2.23        3.98      2.90 o 
  -6   3   1        2.12        4.42      3.75 o 
  -5   3   1       61.65       70.60      4.12 o 
  -4   3   1       43.99       43.79      2.38 o 
  -3   3   1        3.96        1.83      1.05 o 
  -2   3   1      178.31      199.66      4.58 o 
  -1   3   1      347.89      319.60      3.77 o 
   0   3   1      756.14      500.79    164.70 o 
   1   3   1     1537.04     1520.48     12.89 o 
   2   3   1        4.87        1.07      0.94 o 
   3   3   1     1310.60     1326.84     13.61 o 
   4   3   1        4.96        2.18      1.51 o 
   5   3   1        5.98        3.87      2.41 o 
   6   3   1       29.88       29.26      4.02 o 
  -6   4   1       39.81       39.46      5.55 o 
  -5   4   1      228.31      246.14     11.52 o 
  -4   4   1       27.84       29.56      1.84 o 
  -3   4   1       20.79       21.83      1.65 o 
  -2   4   1      235.64      235.54      5.91 o 
  -1   4   1    10913.03    10192.42    123.97 o 
   0   4   1     5080.08     4781.00     59.13 o 
   1   4   1    41518.09    36601.47    450.79 o 
   2   4   1      361.83      415.71      5.99 o 
   3   4   1       21.92       22.52      2.06 o 
   4   4   1        8.94        9.97      1.71 o 
   5   4   1        3.16        5.16      2.34 o 
   6   4   1       19.66       21.79      4.77 o 
  -6   5   1        1.94       -3.92      3.92 o 
  -5   5   1       41.42       51.18      3.64 o 
  -4   5   1        2.05        1.57      1.19 o 
  -3   5   1       72.84       76.15      5.22 o 
  -2   5   1        6.87       11.69      2.05 o 
  -1   5   1      728.17      664.48      7.78 o 
   0   5   1       69.40       52.24      2.15 o 
   1   5   1     4374.03     4395.15     40.62 o 
   2   5   1      127.57      121.51      3.03 o 
   3   5   1        8.83        9.14      1.42 o 
   4   5   1        2.97        0.18      1.57 o 
   5   5   1       25.66       23.81      3.37 o 
   6   5   1       11.09       14.43      6.69 o 
  -6   6   1        3.70       -4.28      5.33 o 
  -5   6   1      107.83      110.16      9.69 o 
  -4   6   1       47.71       51.66      3.86 o 
  -3   6   1       41.78       44.90      3.20 o 
  -2   6   1      341.87      344.32      7.85 o 
  -1   6   1      982.58     1006.11     14.25 o 
   0   6   1     4660.63     4468.33     49.55 o 
   1   6   1      434.00      450.21      6.15 o 
   2   6   1     1218.82     1387.28     19.45 o 
   3   6   1        0.51       -1.13      1.13 o 
   4   6   1       48.05       41.15      2.39 o 
   5   6   1       17.65       15.93      2.78 o 
   6   6   1       16.29       20.75      5.74 o 
  -6   7   1        0.25       -3.21      4.99 o 
  -5   7   1        2.87        0.78      4.78 o 
  -4   7   1        0.37       -0.63      2.50 o 
  -3   7   1        2.42        1.23      2.39 o 
  -2   7   1       20.45       21.94      2.03 o 
  -1   7   1       10.56       17.29      1.20 o 
   0   7   1     2982.77     2703.71     33.74 o 
   1   7   1     2333.03     2317.06     27.06 o 
   2   7   1     2979.00     3031.78     31.64 o 
   3   7   1       13.83       14.07      1.71 o 
   4   7   1        1.72        0.33      1.77 o 
   5   7   1        7.65        4.49      2.43 o 
   6   7   1        0.03        0.21      3.83 o 
  -6   8   1        0.09       -3.57      3.57 o 
  -5   8   1        0.76       -3.13      4.45 o 
  -4   8   1       36.64       44.29      4.59 o 
  -3   8   1      163.00      148.76      7.24 o 
  -2   8   1     1071.50     1109.25     19.91 o 
  -1   8   1     1000.37      924.99     11.78 o 
   0   8   1      785.52      762.08     10.81 o 
   1   8   1      199.60      239.50      5.54 o 
   2   8   1     1546.86     1690.34     20.14 o 
   3   8   1       40.21       44.27      2.52 o 
   4   8   1        2.35        1.16      1.61 o 
   5   8   1       12.24       13.03      3.21 o 
   6   8   1        0.26       -3.90      3.90 o 
  -6   9   1        2.54       -1.97      3.75 o 
  -5   9   1        8.61        2.38      7.84 o 
  -4   9   1      185.58      173.16      7.62 o 
  -3   9   1        4.99        5.90      1.02 o 
  -2   9   1      571.79      550.78     11.73 o 
  -1   9   1      814.13      817.40     10.92 o 
   0   9   1      414.53      428.41     10.13 o 
   1   9   1       87.03       76.19      4.97 o 
   2   9   1     3945.54     3692.01     41.77 o 
   3   9   1      271.45      291.36      6.05 o 
   4   9   1        1.95        3.70      1.82 o 
   5   9   1       14.32       12.76      2.63 o 
   6   9   1        5.39       14.42      4.66 o 
  -6  10   1        2.02       -3.60      3.60 o 
  -5  10   1        6.73       17.84      5.54 o 
  -4  10   1       66.19       74.78      8.32 o 
  -3  10   1        0.07        1.85      1.04 o 
  -2  10   1       28.14       29.59      4.78 o 
  -1  10   1       92.23      105.47      9.17 o 
   0  10   1      160.15      160.46      5.95 o 
   1  10   1       23.42       19.72      2.94 o 
   2  10   1      346.09      406.56      8.29 o 
   3  10   1        1.10        0.54      1.61 o 
   4  10   1       59.20       66.02      4.45 o 
   5  10   1       16.08       11.21      3.46 o 
   6  10   1        7.61        9.64      4.65 o 
  -6  11   1        0.31       -3.88      3.88 o 
  -5  11   1      141.51      125.32     13.95 o 
  -4  11   1      166.39      164.03     10.51 o 
  -3  11   1       14.07       14.57      2.08 o 
  -2  11   1      294.44      329.07      8.98 o 
  -1  11   1     3728.06     3876.01     63.35 o 
   0  11   1      838.65      798.86     22.94 o 
   1  11   1     1599.47     1759.24     31.57 o 
   2  11   1      102.90      121.17      4.46 o 
   3  11   1        2.16        3.12      1.63 o 
   4  11   1        9.27        7.45      2.60 o 
   5  11   1       12.37        6.23      3.80 o 
   6  11   1        1.07       -0.46      5.05 o 
  -6  12   1        4.63        3.85      5.22 o 
  -5  12   1        3.24        2.29      7.26 o 
  -4  12   1       59.18       68.81      9.56 o 
  -3  12   1       21.73       24.73      4.59 o 
  -2  12   1      503.82      489.86     15.64 o 
  -1  12   1      280.95      357.57     10.18 o 
   0  12   1        0.58        4.38      3.44 o 
   1  12   1      200.27      173.37      7.07 o 
   2  12   1      220.70      186.08      7.21 o 
   3  12   1      540.94      502.42     17.51 o 
   4  12   1       11.93        3.70      2.68 o 
   5  12   1        2.77        2.09      4.41 o 
   6  12   1        7.26        2.29      6.50 o 
  -6  13   1        8.97        4.20      6.50 o 
  -5  13   1        7.97       -1.91      6.88 o 
  -4  13   1       12.60        8.73      1.91 o 
  -3  13   1       35.58       36.10      3.59 o 
  -2  13   1      222.02      218.53      7.70 o 
  -1  13   1      239.88      242.76      8.26 o 
   0  13   1      498.93      531.91     13.24 o 
   1  13   1        3.01        0.85      2.39 o 
   2  13   1       14.53       19.83      3.24 o 
   3  13   1        5.39        6.36      2.10 o 
   4  13   1       27.07       20.14      3.38 o 
   5  13   1       17.60       22.66      8.22 o 
  -5  14   1        0.01        9.56      8.03 o 
  -4  14   1       64.23       50.40      3.82 o 
  -3  14   1      251.74      252.44      8.62 o 
  -2  14   1       34.10       32.73      4.20 o 
  -1  14   1      141.34      138.22      6.69 o 
   0  14   1     1284.58     1250.03     24.87 o 
   1  14   1       21.14       17.91      3.31 o 
   2  14   1       21.06       19.11      3.24 o 
   3  14   1      437.69      405.84      9.22 o 
   4  14   1       14.79       18.17      4.20 o 
   5  14   1        4.86        3.76      4.67 o 
  -5  15   1       17.48       22.55      9.56 o 
  -4  15   1        0.07       -1.38      2.29 o 
  -3  15   1       36.45       25.63      3.59 o 
  -2  15   1       47.12       37.51      2.89 o 
  -1  15   1        3.33        3.72      2.56 o 
   0  15   1       80.76       82.27      5.95 o 
   1  15   1        3.01        2.33      2.56 o 
   2  15   1        7.58       12.81      3.18 o 
   3  15   1       97.34       63.08      5.21 o 
   4  15   1       44.80       38.45      4.41 o 
   5  15   1        0.03        1.04      4.95 o 
  -5  16   1        4.95       -4.20      6.88 o 
  -4  16   1        0.13       -2.39      6.69 o 
  -3  16   1        5.93        3.54      2.95 o 
  -2  16   1        0.25        1.42      1.57 o 
  -1  16   1        0.74       -0.19      2.70 o 
   0  16   1     2216.72     2288.24     41.76 o 
   1  16   1      229.96      201.96      8.60 o 
   2  16   1      257.33      263.28     14.53 o 
   3  16   1       42.93       34.45      9.37 o 
   4  16   1        2.18        0.80      2.77 o 
   5  16   1        0.25       -4.22      4.22 o 
  -5  17   1        0.01       -6.88      6.88 o 
  -4  17   1        0.28       -0.14      8.60 o 
  -3  17   1        1.19        2.78      2.83 o 
  -2  17   1        0.01       -0.58      2.12 o 
  -1  17   1      196.77      182.73      8.33 o 
   0  17   1       12.03       19.50      5.35 o 
   1  17   1       13.30       10.87      3.67 o 
   2  17   1        8.89        5.50      4.01 o 
   3  17   1      121.20      115.48      7.35 o 
   4  17   1      222.48      192.09      9.17 o 
   5  17   1        0.47       -1.15      4.59 o 
  -5  18   1        4.10        1.15      7.26 o 
  -4  18   1       37.33       41.96      6.31 o 
  -3  18   1      379.16      344.50     11.65 o 
  -2  18   1       49.73       48.75      4.82 o 
  -1  18   1       37.72       36.42      4.84 o 
   0  18   1       30.46       25.74      4.57 o 
   1  18   1        7.77        7.44      3.82 o 
   2  18   1       42.73       37.61      4.95 o 
   3  18   1      410.47      368.70     29.05 o 
   4  18   1       17.89       13.30      3.93 o 
   5  18   1       12.25        8.70      6.12 o 
  -4  19   1        6.55        7.99      6.31 o 
  -3  19   1        6.81        5.90      4.59 o 
  -2  19   1        1.87       -1.63      2.03 o 
  -1  19   1        8.91       10.32      4.59 o 
   0  19   1       75.81       67.09      6.22 o 
   1  19   1       71.41       54.92      6.04 o 
   2  19   1        0.22       -1.34      3.11 o 
   3  19   1        9.34        8.96      3.75 o 
   4  19   1       10.77        4.80      3.59 o 
   5  19   1        0.39        0.00      6.12 o 
  -4  20   1       11.83        5.66      3.72 o 
  -3  20   1       14.39       22.02      4.38 o 
  -2  20   1        5.76       -3.44      4.97 o 
  -1  20   1      166.37      173.18      8.91 o 
   0  20   1      124.00      125.11     17.20 o 
   1  20   1        9.77        8.87      4.13 o 
   2  20   1       36.77       40.02      5.30 o 
   3  20   1        3.72        2.72      5.16 o 
   4  20   1       13.30        8.41      3.76 o 
   5  20   1        3.31       10.70      7.65 o 
  -4  21   1        2.58        9.51      4.03 o 
  -3  21   1        0.00       -1.84      3.04 o 
  -2  21   1        0.18       -1.83      3.25 o 
  -1  21   1       40.78       43.98      5.66 o 
   0  21   1       20.02       20.38      4.60 o 
   1  21   1       68.36       39.24      5.54 o 
   2  21   1        1.50        0.54      3.31 o 
   3  21   1        0.51       -0.62      3.47 o 
   4  21   1       28.35       33.02      5.50 o 
  -4  22   1        0.01       -3.44      3.44 o 
  -3  22   1        5.85        4.74      3.82 o 
  -2  22   1        2.27       -1.35      3.48 o 
  -1  22   1        0.00        3.75      3.64 o 
   0  22   1       58.05       57.73      7.65 o 
   1  22   1        0.48        1.91      5.73 o 
   2  22   1      151.89      136.96     24.08 o 
   3  22   1        9.31        9.56      4.17 o 
   4  22   1        0.78        3.20      5.16 o 
  -4  23   1       28.96       33.18      6.50 o 
  -3  23   1        6.33       12.23      4.45 o 
  -2  23   1      118.43       95.84      8.33 o 
  -1  23   1       50.87       64.32      7.16 o 
   0  23   1       70.90       71.80      7.28 o 
   1  23   1       20.53       13.87      4.57 o 
   2  23   1      224.95      202.56     10.83 o 
   3  23   1        0.25        1.40      3.64 o 
   4  23   1        7.44        7.42      4.67 o 
  -4  24   1        0.00       -3.55      4.10 o 
  -3  24   1        5.13       12.64      4.38 o 
  -2  24   1        2.81       -0.86      3.76 o 
  -1  24   1      116.34      113.84      7.05 o 
   0  24   1       11.70       15.73      6.88 o 
   1  24   1        1.82       -1.19      3.76 o 
   2  24   1      104.89      106.68      8.90 o 
   3  24   1        4.56        1.88      5.73 o 
   4  24   1        0.75        0.58      4.17 o 
  -4  25   1        1.07       -4.23      4.23 o 
  -3  25   1        0.64        3.79      4.23 o 
  -2  25   1       39.23       31.52      5.93 o 
  -1  25   1       19.33       30.10      4.48 o 
   0  25   1        0.01       -0.19      4.05 o 
   1  25   1       17.63        6.54      4.45 o 
   2  25   1       10.30       22.03      5.33 o 
   3  25   1        1.01        1.92      4.40 o 
   4  25   1        6.92        5.47      4.84 o 
  -4  26   1        0.76        1.17      4.62 o 
  -3  26   1       15.61       24.30      6.88 o 
  -2  26   1        0.43       -3.11      6.69 o 
  -1  26   1      293.87      267.09     12.97 o 
   0  26   1        1.41        0.63      3.91 o 
   1  26   1       38.00       23.32      5.95 o 
   2  26   1       30.12       33.93      6.15 o 
   3  26   1        2.33        2.51      4.52 o 
   4  26   1        0.02        6.88      8.03 o 
  -3  27   1        3.19       -3.45      4.97 o 
  -2  27   1       70.70       75.74      8.63 o 
  -1  27   1       15.09       17.59      5.50 o 
   0  27   1        4.53        6.67      4.41 o 
   1  27   1        8.16        7.20      4.84 o 
   2  27   1        7.94        9.30      4.95 o 
   3  27   1        0.00       -2.19      4.52 o 
  -3  28   1        4.91        8.18      9.17 o 
  -2  28   1        9.99       27.83      6.42 o 
  -1  28   1        3.70        4.86      4.57 o 
   0  28   1        8.38       10.32      4.87 o 
   1  28   1        0.36       -3.91      3.91 o 
   2  28   1        6.24       12.28      5.50 o 
   3  28   1        3.76        1.39      4.74 o 
  -3  29   1        0.60       -4.59      4.59 o 
  -2  29   1        7.95        6.93      5.23 o 
  -1  29   1        0.29       -5.95      7.26 o 
   0  29   1        7.29        8.14      5.27 o 
   1  29   1        8.47        5.27      5.35 o 
   2  29   1        1.56       -0.02      4.95 o 
   3  29   1        5.02        6.05      5.58 o 
  -2  30   1       20.66       18.29      6.42 o 
  -1  30   1       15.70        8.72      5.05 o 
   0  30   1       23.21       19.61      5.29 o 
   1  30   1        4.12        5.75      8.41 o 
   2  30   1       11.30        9.51     13.00 o 
  -2  31   1       13.49       13.91      6.50 o 
  -1  31   1       17.03       19.91      9.94 o 
   0  31   1       17.98       17.76      6.04 o 
   1  31   1        0.00        1.74      6.50 o 
   2  31   1        0.56        3.84      5.14 o 
  -1  32   1        7.10        5.63      6.04 o 
   0  32   1        2.76        2.49      5.00 o 
   1  32   1        1.12       -1.47      4.18 o 
  -1  33   1        0.59        1.71      5.22 o 
   0  33   1        3.90       -3.74      5.35 o 
   1  33   1        0.02       -4.20      6.88 o 
  -6   0   2      815.43      860.38     21.91 o 
  -4   0   2       97.12       90.40     16.82 o 
  -2   0   2      799.73      824.93     12.53 o 
   0   0   2    28118.75    22540.62   1166.69 o 
   2   0   2      145.32      134.13      4.19 o 
   4   0   2      220.29      242.39      9.69 o 
   6   0   2       11.40       10.71      9.94 o 
  -6   1   2       33.91       57.96      9.23 o 
  -5   1   2       77.10       75.84      6.25 o 
  -4   1   2       64.22       54.63      3.25 o 
  -3   1   2      430.77      409.72     18.90 o 
  -2   1   2        0.06        2.86      1.20 o 
  -1   1   2     1133.77     1122.28      8.29 o 
   0   1   2      443.20      376.52      9.32 o 
   1   1   2     5389.47     5272.14     36.43 o 
   2   1   2      485.68      481.37      5.52 o 
   3   1   2       95.51      111.07      2.82 o 
   4   1   2      127.44      133.71      5.21 o 
   5   1   2       21.28       21.99      3.16 o 
   6   1   2        0.50        5.86      3.19 o 
  -6   2   2       14.28       24.51      4.49 o 
  -5   2   2        1.20        4.74      2.80 o 
  -4   2   2       69.86       73.64      3.65 o 
  -3   2   2       87.16       86.46      5.84 o 
  -2   2   2     1348.14     1373.58     12.94 o 
  -1   2   2      847.70      881.57      6.94 o 
   0   2   2      151.71      114.29      1.92 o 
   1   2   2      829.27      797.43      6.73 o 
   2   2   2      548.69      556.13      6.17 o 
   3   2   2      600.52      589.87      7.56 o 
   4   2   2        8.09        9.97      2.07 o 
   5   2   2        1.42        2.02      2.40 o 
   6   2   2        5.03        4.29      3.01 o 
  -6   3   2        8.58       10.85      4.12 o 
  -5   3   2       78.44       67.41      4.68 o 
  -4   3   2       54.59       56.05      2.62 o 
  -3   3   2       20.24       19.75      1.71 o 
  -2   3   2      386.57      369.80      4.72 o 
  -1   3   2      104.60       76.96      1.39 o 
   0   3   2     1036.33     1010.55      8.77 o 
   1   3   2    10043.51     9826.43     73.52 o 
   2   3   2      593.83      637.86      6.80 o 
   3   3   2        1.31        2.94      1.00 o 
   4   3   2       63.01       56.77      3.38 o 
   5   3   2        9.27       11.57      2.81 o 
   6   3   2        0.23        0.42      2.88 o 
  -6   4   2        1.04       -3.34      3.34 o 
  -5   4   2       20.88       52.57     10.89 o 
  -4   4   2       33.27       31.69      3.34 o 
  -3   4   2       63.65       73.61      2.49 o 
  -2   4   2      300.35      361.81      4.88 o 
  -1   4   2      314.05      252.83      2.76 o 
   0   4   2      489.58      479.71      4.85 o 
   1   4   2       59.20       56.04      1.58 o 
   2   4   2      148.72      143.89      2.86 o 
   3   4   2      598.05      613.94      7.83 o 
   4   4   2       40.89       38.72      2.86 o 
   5   4   2        0.73        0.77      2.43 o 
   6   4   2        2.16        2.50      2.88 o 
  -6   5   2        0.32       -2.40      4.66 o 
  -5   5   2      706.94      721.93     23.38 o 
  -4   5   2      267.92      300.74      8.94 o 
  -3   5   2      142.96      138.80      4.72 o 
  -2   5   2      281.02      241.16      3.65 o 
  -1   5   2     3651.34     3703.38     34.18 o 
   0   5   2     3976.28     4106.24     34.58 o 
   1   5   2     1602.00     1539.56     13.40 o 
   2   5   2        0.04       -1.02      1.02 o 
   3   5   2       32.93       38.92      2.51 o 
   4   5   2       20.13       19.83      2.37 o 
   5   5   2        3.93        3.42      2.51 o 
   6   5   2        1.16        2.78      3.75 o 
  -6   6   2        2.88       -2.28      3.75 o 
  -5   6   2       99.22       87.27      8.76 o 
  -4   6   2      514.77      524.51     12.68 o 
  -3   6   2      930.76      931.48     14.86 o 
  -2   6   2       50.90       50.61      2.80 o 
  -1   6   2      648.02      613.65      9.02 o 
   0   6   2       66.92       52.21      2.08 o 
   1   6   2     3180.34     3323.88     29.21 o 
   2   6   2      389.53      399.42      6.44 o 
   3   6   2       16.68       21.63      1.91 o 
   4   6   2       24.18       22.37      2.52 o 
   5   6   2       26.27       23.95      4.69 o 
   6   6   2       15.45       20.50      4.85 o 
  -6   7   2        8.44        3.69      5.81 o 
  -5   7   2        7.00        0.69      4.84 o 
  -4   7   2      203.94      226.85     23.03 o 
  -3   7   2      269.69      275.53      9.46 o 
  -2   7   2       97.61       97.37      2.92 o 
  -1   7   2      365.89      369.35      5.04 o 
   0   7   2      140.42      120.65      2.93 o 
   1   7   2     2799.94     2795.86     32.62 o 
   2   7   2      234.68      262.55      6.61 o 
   3   7   2        6.19        1.74      1.81 o 
   4   7   2       26.35       24.84      2.75 o 
   5   7   2       13.83       13.59      2.94 o 
   6   7   2        0.28       -3.48      3.48 o 
  -6   8   2        4.49        0.57      7.65 o 
  -5   8   2       33.88       35.32      6.74 o 
  -4   8   2      929.42      921.66     18.93 o 
  -3   8   2       60.16       68.93      9.56 o 
  -2   8   2        1.94       -2.68      2.68 o 
  -1   8   2      148.02      135.15      3.30 o 
   0   8   2      249.94      246.51      5.87 o 
   1   8   2     1330.80     1281.81     19.09 o 
   2   8   2     6935.35     6534.43     84.20 o 
   3   8   2       33.22       35.93      3.25 o 
   4   8   2        0.65       -1.73      2.08 o 
   5   8   2        5.43       10.67      2.81 o 
   6   8   2        5.22        4.03      5.36 o 
  -6   9   2        0.01       -4.84      4.84 o 
  -5   9   2       70.98       72.71     12.23 o 
  -4   9   2        0.05       11.77      8.03 o 
  -3   9   2       25.85       28.14      4.03 o 
  -2   9   2       72.70       68.49     13.19 o 
  -1   9   2     1015.37     1015.98     15.43 o 
   0   9   2      629.26      601.50     17.58 o 
   1   9   2      539.10      526.05     11.62 o 
   2   9   2      991.41     1008.37     16.30 o 
   3   9   2      397.60      388.91      6.95 o 
   4   9   2        4.65        4.09      1.92 o 
   5   9   2        7.29        3.76      2.58 o 
   6   9   2        1.46        0.64      3.93 o 
  -6  10   2        0.21       -5.00      5.00 o 
  -5  10   2        0.01        0.73      4.45 o 
  -4  10   2      150.41      154.20      7.42 o 
  -3  10   2      208.45      208.19     10.89 o 
  -2  10   2       51.41       72.53     18.92 o 
  -1  10   2      107.80      109.89      3.99 o 
   0  10   2       52.52       45.99      3.23 o 
   1  10   2      117.58      104.27      4.16 o 
   2  10   2      218.89      205.53      6.05 o 
   3  10   2      227.87      221.95      5.79 o 
   4  10   2       15.35       10.99      2.29 o 
   5  10   2       27.14       29.80      3.56 o 
   6  10   2        0.17       -2.75      4.12 o 
  -6  11   2        0.50       -5.00      5.00 o 
  -5  11   2       23.54       26.69      6.22 o 
  -4  11   2       13.47       10.49      3.67 o 
  -3  11   2        4.64        0.25      2.48 o 
  -2  11   2       48.52       54.27      4.01 o 
  -1  11   2       48.46       41.53      2.98 o 
   0  11   2       58.45       48.12      3.86 o 
   1  11   2      107.37      114.53      6.88 o 
   2  11   2       31.00       31.54      2.93 o 
   3  11   2       74.94       95.96      4.17 o 
   4  11   2        7.09        2.65      2.20 o 
   5  11   2       28.58       24.87      3.72 o 
  -6  12   2        7.20       11.47      8.41 o 
  -5  12   2       23.95       25.99      9.17 o 
  -4  12   2        1.09        0.76      4.59 o 
  -3  12   2        0.66       -1.72      1.72 o 
  -2  12   2       46.80       54.31      2.89 o 
  -1  12   2        5.23        6.81      1.71 o 
   0  12   2      286.01      277.86      9.05 o 
   1  12   2      459.40      524.69     17.01 o 
   2  12   2      143.00      136.88      7.20 o 
   3  12   2      265.22      266.69      7.23 o 
   4  12   2        0.46       -2.20      2.31 o 
   5  12   2        3.23       -0.90      3.12 o 
  -6  13   2        0.09       -6.50      6.50 o 
  -5  13   2       25.04       28.29      9.56 o 
  -4  13   2        2.47       -2.29      4.97 o 
  -3  13   2      568.17      541.31     13.08 o 
  -2  13   2       38.23       40.79      4.03 o 
  -1  13   2       14.58       26.94      5.09 o 
   0  13   2      158.27      149.84      6.74 o 
   1  13   2        0.00       -1.72      2.11 o 
   2  13   2      106.84      128.43      5.24 o 
   3  13   2      627.22      553.34     11.43 o 
   4  13   2      266.41      243.11      7.93 o 
   5  13   2       36.94       36.39      4.12 o 
  -5  14   2        4.22        6.50      8.03 o 
  -4  14   2        2.79       -1.15      4.97 o 
  -3  14   2        5.37        7.03      2.89 o 
  -2  14   2      484.07      501.23     13.04 o 
  -1  14   2      932.23      940.15     15.94 o 
   0  14   2        4.92       -0.38      2.56 o 
   1  14   2      144.63      143.08      7.13 o 
   2  14   2       42.52       56.42      3.99 o 
   3  14   2       88.34       89.13     20.26 o 
   4  14   2       73.80       66.62      5.05 o 
   5  14   2        0.57        0.81      4.50 o 
  -5  15   2        2.07        0.76      7.65 o 
  -4  15   2       22.88       21.48      3.11 o 
  -3  15   2      139.99      124.41      8.41 o 
  -2  15   2        3.49        1.26      1.53 o 
  -1  15   2       93.92      108.03      4.83 o 
   0  15   2     1044.82      989.29     29.24 o 
   1  15   2        9.62       12.35      3.31 o 
   2  15   2      192.23      179.61      9.47 o 
   3  15   2       22.59       21.90      4.97 o 
   4  15   2        4.00        5.80      2.90 o 
   5  15   2        1.46        2.26      4.84 o 
  -5  16   2        2.01       -3.06      6.88 o 
  -4  16   2       14.11       12.02      3.06 o 
  -3  16   2      141.81      140.22      7.35 o 
  -2  16   2       14.58       22.81      2.51 o 
  -1  16   2       64.06       68.67      7.33 o 
   0  16   2        0.00       -0.45      2.94 o 
   1  16   2       57.65       44.42      7.07 o 
   2  16   2       49.49       51.77      4.21 o 
   3  16   2      108.61       93.44      8.79 o 
   4  16   2       30.91       27.41      3.95 o 
   5  16   2        0.56       -2.77      4.38 o 
  -5  17   2        7.29       11.47      8.41 o 
  -4  17   2        5.43        9.70      3.04 o 
  -3  17   2        3.26        1.16      3.25 o 
  -2  17   2       55.33       47.75      3.54 o 
  -1  17   2       43.56       49.83      3.99 o 
   0  17   2      362.24      388.52     12.43 o 
   1  17   2      217.46      211.93     10.13 o 
   2  17   2       18.82       26.76      4.50 o 
   3  17   2        8.85       -1.79      4.20 o 
   4  17   2        1.15        2.77      5.07 o 
   5  17   2        0.22        1.42      5.00 o 
  -5  18   2        0.39       -3.82      6.88 o 
  -4  18   2       32.85       39.39      9.94 o 
  -3  18   2        2.06       -1.15      4.59 o 
  -2  18   2      297.62      303.03      8.07 o 
  -1  18   2        9.87        9.23      2.53 o 
   0  18   2        0.23        3.14      3.10 o 
   1  18   2      336.53      377.39     12.74 o 
   2  18   2       12.82       14.10      4.01 o 
   3  18   2       99.72       63.97      6.22 o 
   4  18   2       20.50       16.68      3.81 o 
   5  18   2        0.39       -0.76      5.35 o 
  -4  19   2       10.69       19.17      4.07 o 
  -3  19   2       16.79       11.32      3.82 o 
  -2  19   2        5.80        6.58      3.62 o 
  -1  19   2       28.82       24.59      3.32 o 
   0  19   2      131.25      146.19      9.37 o 
   1  19   2       15.32       12.16      4.03 o 
   2  19   2        3.04       -0.51      3.11 o 
   3  19   2       40.03       28.81      5.93 o 
   4  19   2        1.17        2.94      3.25 o 
   5  19   2        5.98        6.12      7.65 o 
  -4  20   2        6.98        5.51      3.82 o 
  -3  20   2       15.10       14.47      4.03 o 
  -2  20   2       15.33       11.05      4.97 o 
  -1  20   2       44.14       44.79      4.15 o 
   0  20   2      167.84      169.93      9.05 o 
   1  20   2      301.58      282.73     12.61 o 
   2  20   2        0.00       -2.13      3.11 o 
   3  20   2        7.86        5.81      3.82 o 
   4  20   2       11.29        6.00      3.81 o 
   5  20   2        5.06       13.38      8.03 o 
  -4  21   2       21.60       22.93      4.80 o 
  -3  21   2       49.98       58.89      6.29 o 
  -2  21   2       52.19       59.04      6.52 o 
  -1  21   2        0.36        2.94      2.50 o 
   0  21   2      139.61      118.38      8.64 o 
   1  21   2        0.64        2.86      3.47 o 
   2  21   2       60.07       53.60      9.94 o 
   3  21   2       60.25       58.50      6.50 o 
   4  21   2        1.79       -2.04      3.28 o 
  -4  22   2       88.82       98.48      7.87 o 
  -3  22   2        7.74       14.10      4.23 o 
  -2  22   2      154.85      153.10      9.64 o 
  -1  22   2        5.58        6.84      2.92 o 
   0  22   2      183.33      161.87      7.57 o 
   1  22   2        0.04        3.74      3.76 o 
   2  22   2       29.04       27.53      5.33 o 
   3  22   2        4.46        4.04      3.37 o 
   4  22   2        0.00       -1.78      3.45 o 
  -4  23   2        0.64        4.45      3.98 o 
  -3  23   2        6.91       12.57      4.38 o 
  -2  23   2       53.22       56.82      6.79 o 
  -1  23   2      240.24      241.21      8.82 o 
   0  23   2       30.35       36.07      4.49 o 
   1  23   2        0.27        0.11      3.67 o 
   2  23   2        3.85        4.82      4.03 o 
   3  23   2        0.11        2.98      3.20 o 
   4  23   2        6.86       10.76      3.93 o 
  -4  24   2       15.36       15.44      5.09 o 
  -3  24   2        0.19       -0.52      3.76 o 
  -2  24   2        2.39        3.65      4.03 o 
  -1  24   2      297.89      315.31     10.62 o 
   0  24   2        0.13        0.51      3.09 o 
   1  24   2       17.14       12.47      4.50 o 
   2  24   2        6.39        7.85      4.38 o 
   3  24   2        1.50        0.28      3.47 o 
   4  24   2        0.00        3.14      3.97 o 
  -4  25   2       33.95       44.39      6.59 o 
  -3  25   2        9.65       13.14      9.37 o 
  -2  25   2        0.53       -0.82      7.07 o 
  -1  25   2       64.03       71.81      6.07 o 
   0  25   2        4.21        0.97      3.20 o 
   1  25   2       18.92       10.71      5.05 o 
   2  25   2       13.06       11.71      7.84 o 
   3  25   2       10.42       17.74      4.65 o 
   4  25   2        1.12        6.77      4.26 o 
  -4  26   2        2.15        5.73      5.09 o 
  -3  26   2        4.81        8.87      4.87 o 
  -2  26   2        3.03       -3.08      3.95 o 
  -1  26   2      107.33       97.60      9.46 o 
   0  26   2        0.03       -2.75      2.75 o 
   1  26   2        5.19        2.25      3.44 o 
   2  26   2        9.53       12.98      4.02 o 
   3  26   2        6.74        7.21      4.61 o 
  -3  27   2        0.15       -1.68      4.45 o 
  -2  27   2        1.24        8.62      7.65 o 
  -1  27   2        0.07       -0.12      5.93 o 
   0  27   2       59.97       65.14      6.29 o 
   1  27   2        6.37        2.56      3.44 o 
   2  27   2        1.55        0.44      3.67 o 
   3  27   2       12.10       21.34      4.89 o 
  -3  28   2       22.75       25.89      6.29 o 
  -2  28   2      112.83      128.23     10.93 o 
  -1  28   2      124.87      113.01     12.23 o 
   0  28   2        0.53       -3.62      3.62 o 
   1  28   2       17.95       10.44      6.60 o 
   2  28   2        2.92        1.88      4.78 o 
   3  28   2        9.05        7.31      4.42 o 
  -3  29   2        3.19       14.80      5.86 o 
  -2  29   2       99.25       99.12     10.10 o 
  -1  29   2        0.70        6.08      5.11 o 
   0  29   2       52.82       41.56      7.36 o 
   1  29   2        1.89       -0.96      3.57 o 
   2  29   2        0.00        4.16      4.04 o 
   3  29   2        0.86        4.20      8.41 o 
  -2  30   2       11.97       17.74      7.26 o 
  -1  30   2       13.26       19.77      6.25 o 
   0  30   2       49.92       44.73      6.22 o 
   1  30   2        3.94        9.54      4.44 o 
   2  30   2        0.85        4.49      4.21 o 
  -2  31   2        0.00        9.10      5.78 o 
  -1  31   2        0.06       -1.72      4.87 o 
   0  31   2        0.62       -3.44      4.57 o 
   1  31   2        1.65       -2.29      3.82 o 
   2  31   2        3.16       -2.33      4.31 o 
  -1  32   2        0.84        4.44      5.93 o 
   0  32   2        6.58       12.74      5.77 o 
   1  32   2        0.04       -1.54      4.20 o 
   0  33   2        1.80        2.48      5.14 o 
  -5   0   3        0.61        5.35      6.88 o 
  -3   0   3        0.54       -2.05      5.73 o 
  -1   0   3      147.80      153.98      2.69 o 
   1   0   3     7855.12     7466.63     75.46 o 
   3   0   3      743.81      697.42     11.45 o 
   5   0   3        6.35        9.56      4.03 o 
  -6   1   3        2.57       -2.35      7.04 o 
  -5   1   3       16.38        8.79      5.14 o 
  -4   1   3        0.00       -0.82      1.42 o 
  -3   1   3      102.23      109.30      3.63 o 
  -2   1   3      297.00      289.21      3.63 o 
  -1   1   3        0.04        1.88      0.58 o 
   0   1   3     2105.26     2100.37     18.47 o 
   1   1   3     1493.42     1618.66     12.88 o 
   2   1   3      448.13      444.67      5.55 o 
   3   1   3        0.64       -1.14      1.14 o 
   4   1   3       37.20       42.46      3.63 o 
   5   1   3       33.01       36.65      3.83 o 
   6   1   3        1.00       -0.54      2.90 o 
  -6   2   3       11.02        7.67      5.85 o 
  -5   2   3       26.46       21.29      5.95 o 
  -4   2   3        3.57        4.26      1.65 o 
  -3   2   3      695.88      693.25      9.51 o 
  -2   2   3     4686.77     4763.21     41.54 o 
  -1   2   3      294.72      316.68      3.15 o 
   0   2   3     1179.26     1109.85      9.88 o 
   1   2   3      629.37      630.08      6.18 o 
   2   2   3       76.54       77.34      2.25 o 
   3   2   3        1.67        0.94      1.21 o 
   4   2   3      185.71      190.02      5.40 o 
   5   2   3        0.56        0.75      2.50 o 
   6   2   3        1.26       -0.20      2.97 o 
  -6   3   3        1.94        5.54      5.41 o 
  -5   3   3        1.25       19.27     22.17 o 
  -4   3   3        1.42       -0.08      1.48 o 
  -3   3   3     1581.91     1571.14     18.73 o 
  -2   3   3       36.22       34.38      2.13 o 
  -1   3   3     1843.45     1757.99     13.42 o 
   0   3   3      853.10      841.09      7.87 o 
   1   3   3       81.41      103.45      2.27 o 
   2   3   3      208.23      200.83      3.50 o 
   3   3   3      471.46      499.29      6.84 o 
   4   3   3       13.29       13.16      2.28 o 
   5   3   3        0.61        0.59      2.57 o 
   6   3   3        0.22        0.18      3.04 o 
  -6   4   3       15.21       15.67      6.22 o 
  -5   4   3      626.13      649.51     13.70 o 
  -4   4   3      125.88      122.22     10.84 o 
  -3   4   3        2.69        0.91      1.86 o 
  -2   4   3      108.41      108.86      2.55 o 
  -1   4   3      232.50      222.46      2.98 o 
   0   4   3        7.56       10.49      0.97 o 
   1   4   3     7716.13     7773.79     66.05 o 
   2   4   3       43.52       43.14      2.13 o 
   3   4   3       98.46      100.14      2.99 o 
   4   4   3       27.91       24.50      2.68 o 
   5   4   3       37.85       46.15      4.69 o 
   6   4   3        0.71        2.26      3.05 o 
  -6   5   3        0.27        0.26      8.60 o 
  -5   5   3      111.60      137.09     31.54 o 
  -4   5   3       30.88       27.09      2.19 o 
  -3   5   3      186.05      178.28      4.39 o 
  -2   5   3        0.70       -0.32      0.92 o 
  -1   5   3       65.07       78.08      1.88 o 
   0   5   3     6208.50     5913.08     49.55 o 
   1   5   3        4.05        2.14      1.05 o 
   2   5   3      446.97      445.76      6.41 o 
   3   5   3       13.95       11.46      1.49 o 
   4   5   3       15.33       13.08      2.39 o 
   5   5   3       93.61       99.45      6.35 o 
   6   5   3        7.83        6.63      3.24 o 
  -6   6   3        6.62        0.65      8.98 o 
  -5   6   3       32.97       37.30      6.59 o 
  -4   6   3       86.43       88.42      5.55 o 
  -3   6   3        5.78        2.32      1.09 o 
  -2   6   3      126.40      170.89      3.42 o 
  -1   6   3      131.89      145.99      2.78 o 
   0   6   3      275.03      262.66      4.61 o 
   1   6   3        0.20       -1.00      1.00 o 
   2   6   3     1466.71     1459.95     15.71 o 
   3   6   3      127.00      123.83      3.71 o 
   4   6   3       71.52       69.63      3.84 o 
   5   6   3        0.05       -0.01      2.52 o 
   6   6   3        6.21        4.26      4.21 o 
  -6   7   3        6.99        3.55      6.31 o 
  -5   7   3        0.44       -4.97      4.97 o 
  -4   7   3      168.98      171.37      7.41 o 
  -3   7   3       72.80       65.02      2.13 o 
  -2   7   3      484.16      520.13     14.13 o 
  -1   7   3      604.22      657.18      9.24 o 
   0   7   3      114.02      127.17      4.08 o 
   1   7   3     1255.73     1234.34     16.36 o 
   2   7   3     2944.36     3080.63     36.68 o 
   3   7   3        2.51        0.79      1.51 o 
   4   7   3        4.15        2.82      2.04 o 
   5   7   3        4.68        0.79      2.63 o 
   6   7   3        0.22       -3.74      3.74 o 
  -6   8   3        0.00        2.72      5.27 o 
  -5   8   3        0.10       -3.91      3.91 o 
  -4   8   3       14.21       15.49      4.38 o 
  -3   8   3       49.21       52.55      2.21 o 
  -2   8   3        0.28       -0.60      1.49 o 
  -1   8   3       50.13       44.35      2.36 o 
   0   8   3        1.89        0.25      1.39 o 
   1   8   3      475.96      477.54      8.23 o 
   2   8   3      359.54      419.69      8.00 o 
   3   8   3       47.61       42.89      2.77 o 
   4   8   3       50.41       48.04      3.45 o 
   5   8   3        0.74        4.13      3.31 o 
   6   8   3       10.34        6.27      4.38 o 
  -6   9   3        2.52        4.13      5.54 o 
  -5   9   3        1.69        1.49      4.72 o 
  -4   9   3     1580.55     1619.80     32.83 o 
  -3   9   3      303.10      313.16      7.11 o 
  -2   9   3       25.65       31.11      2.29 o 
  -1   9   3      958.58      996.83     22.99 o 
   0   9   3     1136.29     1142.49     17.79 o 
   1   9   3        9.94        7.09      1.72 o 
   2   9   3     1277.85     1302.13     25.49 o 
   3   9   3       19.07       27.42      2.70 o 
   4   9   3        0.95        0.34      1.94 o 
   5   9   3       67.77       65.43      4.75 o 
   6   9   3       15.37       17.97      8.03 o 
  -6  10   3        0.00       -4.60      4.60 o 
  -5  10   3        0.06        3.97      4.84 o 
  -4  10   3      260.09      272.40     19.70 o 
  -3  10   3      205.04      213.02      6.54 o 
  -2  10   3      569.95      535.68     33.07 o 
  -1  10   3      763.36      758.54     24.48 o 
   0  10   3      244.77      284.07      7.03 o 
   1  10   3       91.25       83.83      3.63 o 
   2  10   3       17.15       19.57      2.53 o 
   3  10   3        2.49       -1.72      1.72 o 
   4  10   3        9.59       10.57      2.59 o 
   5  10   3       94.77       95.87      5.61 o 
  -6  11   3        0.00       -4.57      4.57 o 
  -5  11   3       83.68       59.69      7.82 o 
  -4  11   3        0.55        0.38      3.67 o 
  -3  11   3       48.19       52.83      3.93 o 
  -2  11   3       16.81       25.67      1.87 o 
  -1  11   3       22.16       20.02      2.83 o 
   0  11   3       57.82       47.74      3.44 o 
   1  11   3       31.82       35.37      2.79 o 
   2  11   3      338.79      362.08      7.74 o 
   3  11   3       68.09       71.96      4.36 o 
   4  11   3       43.24       34.89      3.63 o 
   5  11   3        0.23        2.59      3.26 o 
  -6  12   3        1.02        1.91      7.65 o 
  -5  12   3        3.76        7.65      6.88 o 
  -4  12   3      104.88      120.80     11.85 o 
  -3  12   3      906.01      874.24     18.36 o 
  -2  12   3      214.79      225.74      8.08 o 
  -1  12   3      387.19      396.20      8.67 o 
   0  12   3       25.08       17.88      2.77 o 
   1  12   3      966.11     1016.83     17.54 o 
   2  12   3     1463.16     1440.00     20.04 o 
   3  12   3     1062.22     1021.18     15.81 o 
   4  12   3       12.29       14.94      5.40 o 
   5  12   3        6.68        4.89      3.16 o 
  -5  13   3        7.18        1.15      6.50 o 
  -4  13   3       26.75       30.20      7.65 o 
  -3  13   3      133.31      131.06     24.08 o 
  -2  13   3      414.36      394.88     17.58 o 
  -1  13   3      155.81      144.42      5.28 o 
   0  13   3      356.84      360.04      8.72 o 
   1  13   3      233.81      257.03     13.66 o 
   2  13   3       79.17       75.87      5.19 o 
   3  13   3       73.38       72.84      7.71 o 
   4  13   3       63.27       48.87      4.59 o 
   5  13   3        0.99        0.66      2.96 o 
  -5  14   3        0.47       -5.35      5.35 o 
  -4  14   3      106.69      108.18     12.23 o 
  -3  14   3      929.01      947.48     20.30 o 
  -2  14   3       69.13       33.78      9.97 o 
  -1  14   3        6.83        9.52      2.30 o 
   0  14   3       45.10       38.63      5.95 o 
   1  14   3      104.29      115.13      5.46 o 
   2  14   3        4.97        5.78      2.36 o 
   3  14   3       43.79       39.11      4.21 o 
   4  14   3      121.40      108.05      6.39 o 
   5  14   3        3.65        2.27      3.09 o 
  -5  15   3        0.73        8.03      7.26 o 
  -4  15   3        7.03       10.03      3.44 o 
  -3  15   3       11.17        4.59      3.11 o 
  -2  15   3      143.77      148.51      5.07 o 
  -1  15   3      117.35      106.26     10.27 o 
   0  15   3       97.96       93.31      4.99 o 
   1  15   3      205.42      175.20      6.55 o 
   2  15   3        1.03       -2.41      2.41 o 
   3  15   3       80.04       78.56      5.59 o 
   4  15   3        2.03       -0.68      4.48 o 
   5  15   3        0.00        1.66      3.24 o 
  -5  16   3        3.74       -2.29      6.88 o 
  -4  16   3       11.27       13.43      3.08 o 
  -3  16   3       10.78       11.55      4.40 o 
  -2  16   3       41.96       45.56      3.33 o 
  -1  16   3       16.31       15.80      2.76 o 
   0  16   3      319.81      317.16     14.08 o 
   1  16   3      384.35      369.69     10.44 o 
   2  16   3        8.33        9.48      3.09 o 
   3  16   3       16.16       14.00      3.48 o 
   4  16   3       24.66       24.77      4.07 o 
   5  16   3        4.00        4.40      4.19 o 
  -5  17   3        1.81        2.29      6.88 o 
  -4  17   3       38.29       45.31      4.71 o 
  -3  17   3      194.32      197.07     11.09 o 
  -2  17   3     1270.34     1297.90     21.06 o 
  -1  17   3        8.74        9.48      2.59 o 
   0  17   3        2.57        5.11      2.92 o 
   1  17   3      553.05      585.24     15.23 o 
   2  17   3       30.38       23.74      3.71 o 
   3  17   3        2.27       -1.78      2.73 o 
   4  17   3      351.45      323.75     10.71 o 
   5  17   3        0.01        4.78      5.23 o 
  -5  18   3        1.04        2.68      7.65 o 
  -4  18   3        7.00        4.07      3.34 o 
  -3  18   3      176.66      196.75     26.95 o 
  -2  18   3       10.39       15.98      6.95 o 
  -1  18   3        7.19        9.71      2.50 o 
   0  18   3      376.92      402.77     10.49 o 
   1  18   3        0.47        0.05      2.57 o 
   2  18   3       10.91       10.88      3.36 o 
   3  18   3       35.17       31.70      4.26 o 
   4  18   3        3.80        1.42      3.06 o 
   5  18   3        7.50        0.75     11.66 o 
  -4  19   3        2.35        6.37      4.20 o 
  -3  19   3       52.68       54.62      5.78 o 
  -2  19   3      226.99      232.49      9.75 o 
  -1  19   3      156.58      154.41      6.39 o 
   0  19   3      164.38      177.57      7.11 o 
   1  19   3      466.93      460.86     12.03 o 
   2  19   3        0.06        1.18      2.75 o 
   3  19   3       12.96       11.77      3.51 o 
   4  19   3        0.64       -2.84      4.00 o 
   5  19   3        1.15       -5.11      5.11 o 
  -4  20   3       10.48        8.31      4.20 o 
  -3  20   3       18.87       17.73      4.38 o 
  -2  20   3       22.19       19.24      4.57 o 
  -1  20   3        2.25        2.02      2.41 o 
   0  20   3      364.52      339.05     10.27 o 
   1  20   3       48.30       42.25      4.74 o 
   2  20   3       11.09        5.16      3.74 o 
   3  20   3        0.11       -1.57      2.77 o 
   4  20   3        1.56       -1.69      3.24 o 
  -4  21   3        1.25        0.57      3.64 o 
  -3  21   3        1.75        1.57      3.47 o 
  -2  21   3       63.54       62.74      6.69 o 
  -1  21   3        3.38        0.95      2.84 o 
   0  21   3      113.30      130.18      7.32 o 
   1  21   3        0.13       -1.62      2.85 o 
   2  21   3       91.58       78.70      6.12 o 
   3  21   3        0.40       -1.93      3.01 o 
   4  21   3        3.56        8.97      3.83 o 
  -4  22   3       24.02       31.79      8.98 o 
  -3  22   3       10.29       17.43      4.67 o 
  -2  22   3       13.33        7.23      4.13 o 
  -1  22   3      142.90      137.12     12.37 o 
   0  22   3       23.67       24.84      4.16 o 
   1  22   3       19.38       22.30      4.04 o 
   2  22   3       11.79       13.25      3.77 o 
   3  22   3        8.55        9.65      3.94 o 
   4  22   3        8.50        5.03      3.97 o 
  -4  23   3        4.48        8.08      4.97 o 
  -3  23   3        6.05       10.75      4.38 o 
  -2  23   3       47.78       54.98     11.09 o 
  -1  23   3        0.06       -0.35      3.09 o 
   0  23   3      102.65      110.66      8.25 o 
   1  23   3       98.20       97.01      9.30 o 
   2  23   3       23.47       16.88      3.97 o 
   3  23   3        1.02        1.18      3.42 o 
   4  23   3        5.58        6.16      4.07 o 
  -4  24   3       77.58      105.04      8.97 o 
  -3  24   3        0.02       -0.30      3.58 o 
  -2  24   3        0.00        4.87      4.18 o 
  -1  24   3      232.28      248.19     10.38 o 
   0  24   3      289.45      291.83     10.31 o 
   1  24   3        0.67        1.31      3.14 o 
   2  24   3       64.14       53.96      5.73 o 
   3  24   3        0.23       -0.48      3.40 o 
   4  24   3        0.37       -1.36      3.77 o 
  -4  25   3        0.15       -0.99      4.59 o 
  -3  25   3        2.13       -0.65      4.17 o 
  -2  25   3       10.30       11.34      4.78 o 
  -1  25   3       67.27       61.29      5.84 o 
   0  25   3       40.42       39.50      4.91 o 
   1  25   3       18.50       20.49      4.39 o 
   2  25   3        2.30       -2.48      3.14 o 
   3  25   3       11.00       14.37      5.01 o 
   4  25   3        5.98        8.41      8.79 o 
  -4  26   3       10.89       20.26      6.88 o 
  -3  26   3       18.32       24.27     11.85 o 
  -2  26   3        4.07        9.53      4.95 o 
  -1  26   3      145.72      137.36     10.81 o 
   0  26   3        7.59        4.61      3.42 o 
   1  26   3       16.18       15.36      4.25 o 
   2  26   3        7.38        7.06      4.04 o 
   3  26   3        0.29       -1.26      3.86 o 
  -3  27   3        0.21        4.73      4.87 o 
  -2  27   3       43.81       56.44      7.62 o 
  -1  27   3        0.39        2.77      4.18 o 
   0  27   3        6.83        0.83      3.32 o 
   1  27   3        0.58        0.97      3.36 o 
   2  27   3        0.00        3.64      3.74 o 
   3  27   3        2.49       -0.82      3.97 o 
  -3  28   3       14.83       22.15      6.34 o 
  -2  28   3        5.19        0.59     13.57 o 
  -1  28   3        7.41        7.62      4.84 o 
   0  28   3       10.53        3.85      4.05 o 
   1  28   3        1.10       -3.07      3.30 o 
   2  28   3        4.72       10.31      4.43 o 
   3  28   3        0.62        3.78      4.47 o 
  -3  29   3       28.62       55.73      8.34 o 
  -2  29   3      153.93      176.83     12.40 o 
  -1  29   3       11.67        6.12      5.14 o 
   0  29   3        9.96        8.98      4.25 o 
   1  29   3        2.95        3.47      3.96 o 
   2  29   3        0.06        3.35      4.80 o 
  -2  30   3       16.12       18.16      6.31 o 
  -1  30   3        0.29       -0.65      4.84 o 
   0  30   3        3.40        2.52      4.95 o 
   1  30   3       10.25       16.03      6.22 o 
   2  30   3       15.15       24.59      8.71 o 
  -2  31   3        2.33        4.71      5.50 o 
  -1  31   3        3.78        7.65      5.77 o 
   0  31   3       22.17       29.62      7.26 o 
   1  31   3        8.62       15.56      5.11 o 
  -1  32   3        0.20       -4.40      5.14 o 
   0  32   3        4.23        2.07      5.11 o 
   1  32   3        9.30       10.75      4.95 o 
  -6   0   4      173.00      142.97     17.20 o 
  -4   0   4      128.76      128.25      6.42 o 
  -2   0   4     1628.53     1746.11     21.85 o 
   0   0   4      185.09      177.12      4.15 o 
   2   0   4        2.37        0.46      1.47 o 
   4   0   4        0.40        0.55      3.31 o 
   6   0   4        0.73        0.58      4.68 o 
  -6   1   4       23.69       25.61      6.76 o 
  -5   1   4        0.52       -2.19      4.03 o 
  -4   1   4        0.79       -0.45      1.65 o 
  -3   1   4      575.62      626.30     10.43 o 
  -2   1   4      848.00      944.68      9.13 o 
  -1   1   4       19.09       20.26      1.06 o 
   0   1   4      939.05      939.56      8.45 o 
   1   1   4        6.52        7.01      0.96 o 
   2   1   4       16.57       13.66      1.40 o 
   3   1   4       30.76       28.29      2.02 o 
   4   1   4      396.13      385.43      9.23 o 
   5   1   4        0.26       -2.36      2.47 o 
   6   1   4        1.10       -0.97      3.07 o 
  -6   2   4        6.75        4.29      5.27 o 
  -5   2   4        2.06       10.08      5.00 o 
  -4   2   4        0.01       -1.66      1.66 o 
  -3   2   4      732.08      764.51      9.32 o 
  -2   2   4      870.17      972.82      9.34 o 
  -1   2   4     2852.25     2861.83     22.99 o 
   0   2   4      860.54      842.99      9.52 o 
   1   2   4       77.77       66.52      2.83 o 
   2   2   4       20.94       19.32      1.60 o 
   3   2   4      115.44      132.00      3.62 o 
   4   2   4       67.88       66.80      5.52 o 
   5   2   4        0.06        0.84      2.55 o 
   6   2   4        0.99       -0.25      3.28 o 
  -6   3   4        0.01        6.73      5.27 o 
  -5   3   4      131.30      138.46     12.23 o 
  -4   3   4       76.98       67.37      9.03 o 
  -3   3   4        1.02       -1.05      1.05 o 
  -2   3   4      425.53      433.75      5.39 o 
  -1   3   4       67.05       52.85      1.67 o 
   0   3   4     1113.03     1092.31     11.81 o 
   1   3   4     1387.96     1471.60     14.54 o 
   2   3   4      195.56      195.35      3.85 o 
   3   3   4      302.04      300.35      5.32 o 
   4   3   4       23.98       26.78      2.91 o 
   5   3   4        4.72        5.13      2.87 o 
   6   3   4        0.49        5.41      3.46 o 
  -6   4   4       13.60       18.86      6.35 o 
  -5   4   4       25.95       35.26      6.47 o 
  -4   4   4       79.78       79.14      4.18 o 
  -3   4   4       65.71       57.47      3.99 o 
  -2   4   4      529.20      534.91      6.29 o 
  -1   4   4      342.15      343.99      4.55 o 
   0   4   4      396.86      426.26      6.85 o 
   1   4   4       76.08       80.69      2.65 o 
   2   4   4      198.51      194.21      4.25 o 
   3   4   4      119.33      128.86      3.63 o 
   4   4   4       16.00       16.36      2.72 o 
   5   4   4       22.59       17.87      3.46 o 
   6   4   4        1.53       -0.46      3.79 o 
  -6   5   4        0.01        7.41      5.39 o 
  -5   5   4      110.51      124.09     19.69 o 
  -4   5   4       96.77      100.14      5.30 o 
  -3   5   4        5.49        5.03      1.14 o 
  -2   5   4      735.85      719.24      8.30 o 
  -1   5   4        0.90        0.19      0.84 o 
   0   5   4     3680.40     3649.26     37.53 o 
   1   5   4      143.81      164.75      3.60 o 
   2   5   4      317.75      307.10      5.31 o 
   3   5   4        1.33        2.33      1.39 o 
   4   5   4        5.82        8.35      2.38 o 
   5   5   4       10.51       11.34      4.91 o 
   6   5   4       24.14       34.38      4.47 o 
  -6   6   4        0.20        2.68      5.27 o 
  -5   6   4       39.19       36.98      6.35 o 
  -4   6   4      147.33      156.71      4.55 o 
  -3   6   4       46.22       46.09      2.81 o 
  -2   6   4       10.54       10.98      1.22 o 
  -1   6   4     2039.95     2179.26     25.94 o 
   0   6   4      484.99      493.49      7.34 o 
   1   6   4      196.23      178.42      3.85 o 
   2   6   4       12.02       12.63      1.64 o 
   3   6   4       88.49      103.56      3.41 o 
   4   6   4        3.51       -1.08      2.05 o 
   5   6   4      185.09      195.40      7.39 o 
   6   6   4       14.31       11.85      8.79 o 
  -6   7   4        2.84       -2.16      5.00 o 
  -5   7   4       14.64       11.28      5.14 o 
  -4   7   4        4.43        8.31      1.71 o 
  -3   7   4       32.43       30.82      1.90 o 
  -2   7   4      214.59      199.50      3.97 o 
  -1   7   4       60.64       72.88      3.26 o 
   0   7   4      913.26      927.44     13.19 o 
   1   7   4      689.87      659.74      8.59 o 
   2   7   4       99.36       86.69      3.56 o 
   3   7   4      244.28      230.98      5.28 o 
   4   7   4        0.35        1.86      2.07 o 
   5   7   4        0.69        5.64      2.85 o 
  -6   8   4        2.08        3.96      5.39 o 
  -5   8   4       55.11       28.36      6.04 o 
  -4   8   4      934.62     1016.16     20.48 o 
  -3   8   4       15.34       14.24      4.39 o 
  -2   8   4       66.13       66.54      3.26 o 
  -1   8   4     1099.12     1203.79     15.83 o 
   0   8   4      383.54      439.59      9.28 o 
   1   8   4      278.68      323.89      8.50 o 
   2   8   4      327.52      380.69      8.02 o 
   3   8   4       36.37       46.52      3.16 o 
   4   8   4       23.05       26.39      3.14 o 
   5   8   4        2.50        3.72      2.95 o 
  -6   9   4        0.87        0.41      6.31 o 
  -5   9   4        9.86        9.42      5.11 o 
  -4   9   4      488.61      520.07     13.53 o 
  -3   9   4      485.83      444.59      7.62 o 
  -2   9   4       37.12       39.52      4.27 o 
  -1   9   4       74.33       81.66      3.36 o 
   0   9   4       65.90       70.50      3.96 o 
   1   9   4       68.62       71.19      4.35 o 
   2   9   4      794.49      812.95     13.04 o 
   3   9   4       56.35       60.71      7.34 o 
   4   9   4       13.57        9.87      2.46 o 
   5   9   4        1.12       -1.70      2.61 o 
  -6  10   4        0.33       -2.41      5.11 o 
  -5  10   4        2.91        6.35      4.84 o 
  -4  10   4       82.64      106.33      6.79 o 
  -3  10   4       15.08       15.40      1.87 o 
  -2  10   4      208.90      200.01      7.19 o 
  -1  10   4      161.87      162.79      4.69 o 
   0  10   4     1035.32     1098.83     31.22 o 
   1  10   4      107.03      108.60      5.11 o 
   2  10   4      122.90      117.64      4.83 o 
   3  10   4       42.90       34.55      3.30 o 
   4  10   4       10.08        9.93      2.83 o 
   5  10   4       11.57        5.04      3.31 o 
  -6  11   4        2.77        5.35      8.03 o 
  -5  11   4       36.60       38.92      6.76 o 
  -4  11   4        2.17        8.73      3.95 o 
  -3  11   4      144.79      140.63      8.22 o 
  -2  11   4        6.59        0.54      1.67 o 
  -1  11   4      102.38      107.56      4.50 o 
   0  11   4      174.80      209.33      6.53 o 
   1  11   4      966.41      914.50     16.42 o 
   2  11   4       12.40       15.97      2.98 o 
   3  11   4      456.88      462.66     11.41 o 
   4  11   4       24.52       28.53      3.56 o 
   5  11   4       13.49        8.64      3.48 o 
  -6  12   4        0.34       -6.50      6.88 o 
  -5  12   4       14.43       11.85      7.65 o 
  -4  12   4       10.30       11.09      4.22 o 
  -3  12   4       69.77       65.71      5.09 o 
  -2  12   4      123.24       54.19     28.67 o 
  -1  12   4        0.97        2.04      1.71 o 
   0  12   4       34.58       27.34      3.22 o 
   1  12   4       48.63       44.11      4.74 o 
   2  12   4      421.57      425.82     27.76 o 
   3  12   4       22.46       23.45      3.71 o 
   4  12   4        9.22        6.65      2.90 o 
   5  12   4        3.01        5.22      5.53 o 
  -5  13   4        0.16        9.17      7.65 o 
  -4  13   4       13.21        9.89      3.63 o 
  -3  13   4     1531.82     1543.70     29.66 o 
  -2  13   4      847.48      903.55     43.01 o 
  -1  13   4      566.20      617.46     14.12 o 
   0  13   4        0.03       -1.32      2.03 o 
   1  13   4      100.57       86.01      5.32 o 
   2  13   4        4.75        9.49      2.91 o 
   3  13   4      147.98      137.17      7.02 o 
   4  13   4        4.26        5.10      3.24 o 
   5  13   4        9.08        7.93      3.63 o 
  -5  14   4        1.57        8.41      7.65 o 
  -4  14   4        7.15        4.33      2.39 o 
  -3  14   4      313.95      331.59     10.61 o 
  -2  14   4       12.64       13.65      2.12 o 
  -1  14   4       78.96       75.25      5.30 o 
   0  14   4      223.53      207.33     10.21 o 
   1  14   4        0.14       -1.69      2.18 o 
   2  14   4      122.04      115.24      6.21 o 
   3  14   4      110.64       94.44      6.11 o 
   4  14   4       31.73       30.26      4.30 o 
   5  14   4        3.04        3.05      3.52 o 
  -5  15   4       19.72       17.97      8.41 o 
  -4  15   4       44.44       49.33      7.07 o 
  -3  15   4       18.79       19.21      3.95 o 
  -2  15   4       23.91       24.79      3.62 o 
  -1  15   4        2.30        1.53      1.90 o 
   0  15   4       29.74       30.63      3.57 o 
   1  15   4      467.74      429.04     10.92 o 
   2  15   4       82.88       65.11      5.17 o 
   3  15   4       60.39       59.29      5.23 o 
   4  15   4       40.54       42.45      4.73 o 
   5  15   4        0.60       -2.54      3.47 o 
  -5  16   4        7.25        8.79      7.65 o 
  -4  16   4       11.02        8.59      3.25 o 
  -3  16   4      375.59      401.60     21.79 o 
  -2  16   4      207.63      194.71      6.26 o 
  -1  16   4        0.07       -0.17      1.99 o 
   0  16   4       62.47       61.12      4.61 o 
   1  16   4      112.16      105.81      6.24 o 
   2  16   4        1.74        2.92      2.86 o 
   3  16   4       75.37       62.19      5.27 o 
   4  16   4      256.34      223.03     14.56 o 
   5  16   4        5.77        8.25      3.78 o 
  -5  17   4        8.47       15.29      8.79 o 
  -4  17   4        1.21       -0.66      2.66 o 
  -3  17   4        0.32       -1.08      3.44 o 
  -2  17   4       38.60       43.15      3.77 o 
  -1  17   4        6.85        7.25      2.41 o 
   0  17   4       19.04       22.39      3.42 o 
   1  17   4       68.25       62.21      5.06 o 
   2  17   4       70.64       68.60      5.59 o 
   3  17   4       40.58       40.29      5.82 o 
   4  17   4       12.85        6.32      3.56 o 
   5  17   4        1.23       -2.59      3.71 o 
  -5  18   4        3.09       14.14      8.79 o 
  -4  18   4        0.38        0.85      3.44 o 
  -3  18   4        7.32        4.16      4.40 o 
  -2  18   4      492.04      508.71     12.23 o 
  -1  18   4      105.06      108.05      6.64 o 
   0  18   4       17.85       17.14      3.25 o 
   1  18   4       47.76       47.28      5.01 o 
   2  18   4        6.16        2.75      3.03 o 
   3  18   4        0.47        1.66      3.01 o 
   4  18   4       17.39       10.95      3.94 o 
   5  18   4       21.70       18.00      4.64 o 
  -5  19   4        1.51       10.70      8.03 o 
  -4  19   4        9.93       15.72      4.40 o 
  -3  19   4       13.45        8.74      3.86 o 
  -2  19   4        1.42        0.68      3.39 o 
  -1  19   4       10.49       20.74      3.32 o 
   0  19   4       25.17       28.57      4.03 o 
   1  19   4      319.25      305.47     14.06 o 
   2  19   4       21.43       22.08      5.20 o 
   3  19   4       17.74       15.35      3.86 o 
   4  19   4        3.34        8.60      3.93 o 
  -4  20   4        5.03        2.68      3.59 o 
  -3  20   4        0.06       -1.07      5.35 o 
  -2  20   4       12.04        9.58      4.30 o 
  -1  20   4        0.45        1.28      3.19 o 
   0  20   4     1321.97     1334.59     23.87 o 
   1  20   4      208.13      204.54      9.64 o 
   2  20   4        0.88       -2.73      2.73 o 
   3  20   4        2.55       -0.68      3.14 o 
   4  20   4        1.90        1.94      3.60 o 
  -4  21   4       10.85       13.89      4.33 o 
  -3  21   4      145.43      163.55      9.73 o 
  -2  21   4        1.17        1.87      3.58 o 
  -1  21   4      303.93      294.41      9.42 o 
   0  21   4      346.18      367.79     11.04 o 
   1  21   4       22.52       11.48      3.57 o 
   2  21   4        0.19       -2.98      2.98 o 
   3  21   4        2.79        2.51      5.81 o 
   4  21   4        0.89        3.44      4.05 o 
  -4  22   4        0.09       -1.38      5.73 o 
  -3  22   4        5.73        9.32      4.22 o 
  -2  22   4        0.59        3.72      3.86 o 
  -1  22   4       37.13       36.36      4.54 o 
   0  22   4       25.68       31.85      4.38 o 
   1  22   4        9.85        9.02      4.09 o 
   2  22   4        0.36       -2.07      2.95 o 
   3  22   4        2.93       -0.42      3.33 o 
   4  22   4        5.35        6.21      3.97 o 
  -4  23   4       34.55       52.82      6.71 o 
  -3  23   4        0.59        1.38      3.82 o 
  -2  23   4       31.24       33.84      5.81 o 
  -1  23   4      523.46      555.10     14.02 o 
   0  23   4       15.64       21.32      5.66 o 
   1  23   4       58.22       68.45      6.08 o 
   2  23   4       56.47       60.43      6.13 o 
   3  23   4        0.11       -2.87      4.01 o 
   4  23   4        1.57        3.31      3.86 o 
  -4  24   4        1.69        7.31      4.80 o 
  -3  24   4        0.69        2.71      4.10 o 
  -2  24   4        6.74        3.81      5.16 o 
  -1  24   4       77.84       68.64      6.12 o 
   0  24   4        5.35        9.57      3.66 o 
   1  24   4        0.74        3.47      3.36 o 
   2  24   4        8.17        8.83      3.86 o 
   3  24   4        7.64        2.65      3.97 o 
   4  24   4        2.56        4.57      5.05 o 
  -4  25   4       20.71       46.81      7.84 o 
  -3  25   4        7.65        7.75      4.97 o 
  -2  25   4        3.27       -3.76      3.76 o 
  -1  25   4      424.57      399.83     17.20 o 
   0  25   4        1.31        0.92      3.40 o 
   1  25   4        2.85        0.47      3.42 o 
   2  25   4        4.79        7.71      3.89 o 
   3  25   4        6.63        1.05      3.86 o 
  -3  26   4        2.77       -3.99      4.97 o 
  -2  26   4       16.99       12.38      5.42 o 
  -1  26   4       17.74       19.30      5.68 o 
   0  26   4      111.59      114.23      9.17 o 
   1  26   4       13.62        9.49      3.96 o 
   2  26   4        0.17       -0.17      3.52 o 
   3  26   4       22.55       31.03      8.49 o 
  -3  27   4        1.36       -0.65      4.74 o 
  -2  27   4        0.63       -2.87      4.32 o 
  -1  27   4        0.47       -1.66      4.68 o 
   0  27   4        9.39        6.16      4.23 o 
   1  27   4        2.49        2.75      3.74 o 
   2  27   4        6.78       16.14      4.72 o 
   3  27   4       27.47       41.69      6.27 o 
  -3  28   4       34.06       48.54     11.47 o 
  -2  28   4       69.72       74.73      9.09 o 
  -1  28   4       38.63       33.40     14.72 o 
   0  28   4        9.01        2.86      5.45 o 
   1  28   4        1.60       -0.41      4.60 o 
   2  28   4       26.33       32.56      5.68 o 
   3  28   4        5.55       10.70      8.79 o 
  -2  29   4       10.05        0.54      5.11 o 
  -1  29   4        2.03        4.13      4.84 o 
   0  29   4       22.42       20.63      4.74 o 
   1  29   4        0.10        2.31      3.88 o 
   2  29   4        4.62        3.79      4.39 o 
  -2  30   4        2.88        9.33     10.70 o 
  -1  30   4        1.68        2.69      5.27 o 
   0  30   4       49.13       56.73      8.38 o 
   1  30   4       26.68       37.93      6.10 o 
   2  30   4        7.80       12.99      5.04 o 
  -1  31   4        0.07        1.92      4.95 o 
   0  31   4        6.77        3.46      5.05 o 
   1  31   4       20.41       22.69      5.51 o 
  -1  32   4        0.04       -3.94      8.41 o 
   0  32   4        3.26        9.47      5.77 o 
  -5   0   5      159.88      182.72     15.67 o 
  -3   0   5      175.20      172.40      5.85 o 
  -1   0   5       48.54       41.94      2.39 o 
   1   0   5       37.37       52.56      3.14 o 
   3   0   5       94.90       82.09      5.07 o 
   5   0   5        0.40        1.91      5.73 o 
  -6   1   5        0.94        1.72      5.05 o 
  -5   1   5        1.21        4.68      4.45 o 
  -4   1   5       30.66       24.85      5.14 o 
  -3   1   5      173.86      180.45      3.93 o 
  -2   1   5       28.96       30.66      1.57 o 
  -1   1   5     3023.55     3114.68     25.16 o 
   0   1   5      113.51      127.20      3.96 o 
   1   1   5     1506.08     1643.50     17.65 o 
   2   1   5      197.07      193.34      4.32 o 
   3   1   5       16.65       16.71      2.03 o 
   4   1   5       71.91       69.77      4.66 o 
   5   1   5        0.53       -2.59      2.59 o 
  -6   2   5        5.64        6.72      9.17 o 
  -5   2   5       41.40       36.45      6.47 o 
  -4   2   5        2.49       -0.40      3.64 o 
  -3   2   5        0.03       -0.44      1.09 o 
  -2   2   5     1873.12     2048.17     18.19 o 
  -1   2   5       77.18       67.42      2.65 o 
   0   2   5     1680.41     1713.41     19.55 o 
   1   2   5      132.30      135.12      4.93 o 
   2   2   5      208.41      204.18      4.49 o 
   3   2   5       72.57       69.56      4.76 o 
   4   2   5        0.08       -1.81      2.17 o 
   5   2   5        0.12        0.50      2.69 o 
  -6   3   5        0.67        3.55      5.27 o 
  -5   3   5        1.26        1.53      4.32 o 
  -4   3   5       35.65       32.44      5.93 o 
  -3   3   5      259.97      248.38      5.84 o 
  -2   3   5      212.36      255.54      4.19 o 
  -1   3   5      189.33      178.51      3.30 o 
   0   3   5      241.66      247.24      5.68 o 
   1   3   5       67.69       56.91      4.24 o 
   2   3   5      693.63      674.70      9.26 o 
   3   3   5       21.18       24.94      2.30 o 
   4   3   5        1.52        4.05      2.55 o 
   5   3   5        7.57        7.61      3.05 o 
  -6   4   5        9.54        9.33      5.93 o 
  -5   4   5       90.54       77.15      8.37 o 
  -4   4   5      118.36      116.29      8.64 o 
  -3   4   5       37.47       34.69      2.08 o 
  -2   4   5      351.98      371.10      4.90 o 
  -1   4   5       59.03       66.71      2.45 o 
   0   4   5        3.43       14.73      2.60 o 
   1   4   5     1232.44     1272.58     15.69 o 
   2   4   5        2.50        2.18      1.47 o 
   3   4   5      217.98      218.11      6.24 o 
   4   4   5       21.81       17.81      2.75 o 
   5   4   5       14.29       15.28      3.43 o 
  -6   5   5       46.31       35.71      7.24 o 
  -5   5   5       12.89       14.45      5.27 o 
  -4   5   5        0.08       -2.02      3.64 o 
  -3   5   5      223.03      239.45      5.05 o 
  -2   5   5      417.32      473.13      6.52 o 
  -1   5   5     2904.55     3125.93     30.52 o 
   0   5   5      474.51      510.91      8.83 o 
   1   5   5       32.16       34.78      2.27 o 
   2   5   5       12.01       12.52      1.93 o 
   3   5   5       31.95       36.74      2.65 o 
   4   5   5       12.64       12.71      2.78 o 
   5   5   5       14.57       10.20      3.24 o 
  -6   6   5        0.04        0.02      6.69 o 
  -5   6   5        0.08        0.14      4.97 o 
  -4   6   5        1.36       15.82     22.55 o 
  -3   6   5        3.00        0.15      1.37 o 
  -2   6   5        4.49        4.76      1.43 o 
  -1   6   5      798.16      885.11     11.40 o 
   0   6   5      287.75      335.39      7.24 o 
   1   6   5      278.14      317.29      5.93 o 
   2   6   5      591.95      600.74     10.57 o 
   3   6   5      125.92      135.12      4.25 o 
   4   6   5        6.67        5.54      2.69 o 
   5   6   5       14.54       17.50      3.46 o 
  -6   7   5        0.06        1.39      5.00 o 
  -5   7   5        6.12        6.77      5.16 o 
  -4   7   5      528.50      512.25      9.84 o 
  -3   7   5        2.71        2.16      2.66 o 
  -2   7   5      278.98      307.76      5.73 o 
  -1   7   5      758.32      799.85     10.69 o 
   0   7   5      121.70      128.08      6.23 o 
   1   7   5      423.57      412.53      7.10 o 
   2   7   5      551.09      592.28     10.67 o 
   3   7   5       36.78       38.33      2.66 o 
   4   7   5       13.53       11.79      2.64 o 
   5   7   5        1.59        1.99      3.31 o 
  -6   8   5        5.33        8.65      6.50 o 
  -5   8   5       10.50        5.97      5.00 o 
  -4   8   5       26.95       34.40      6.67 o 
  -3   8   5      275.92      276.33      5.59 o 
  -2   8   5      256.91      254.88      5.16 o 
  -1   8   5      238.11      243.00      5.56 o 
   0   8   5      420.04      476.21      8.78 o 
   1   8   5       17.57       17.67      2.34 o 
   2   8   5       47.28       48.30      3.46 o 
   3   8   5        5.95       15.30      4.60 o 
   4   8   5        1.62        0.23      2.23 o 
   5   8   5        1.77       -1.78      2.62 o 
  -6   9   5        0.01       -1.42      8.03 o 
  -5   9   5        0.61        5.30      5.00 o 
  -4   9   5      458.88      446.12     12.19 o 
  -3   9   5       10.20       14.64      2.77 o 
  -2   9   5       78.95       65.23      3.22 o 
  -1   9   5     1979.44     2197.99     27.23 o 
   0   9   5     1096.17     1220.88     19.92 o 
   1   9   5       54.41       40.65      4.19 o 
   2   9   5        3.40        1.50      2.43 o 
   3   9   5       82.34       85.81      5.79 o 
   4   9   5       43.89       49.05      5.63 o 
   5   9   5        5.39        2.17      3.41 o 
  -6  10   5        1.80        3.88      5.66 o 
  -5  10   5       26.04       15.10      5.68 o 
  -4  10   5       12.55        9.35      2.59 o 
  -3  10   5      152.60      152.24      4.92 o 
  -2  10   5       30.66       46.42      2.57 o 
  -1  10   5      633.80      710.64     11.34 o 
   0  10   5     1581.20     1600.59     24.85 o 
   1  10   5      155.39      173.09      6.43 o 
   2  10   5       14.76       12.04      4.82 o 
   3  10   5      128.76      120.57      6.74 o 
   4  10   5        1.78        1.37      2.63 o 
   5  10   5       26.74       22.33      5.46 o 
  -5  11   5        1.47        3.82      6.88 o 
  -4  11   5       13.73       12.30      3.59 o 
  -3  11   5      117.22      135.87      5.37 o 
  -2  11   5      348.95      383.93      7.07 o 
  -1  11   5        0.14        2.84      1.99 o 
   0  11   5      122.97      140.14      5.81 o 
   1  11   5      123.62      127.95      5.87 o 
   2  11   5      348.36      347.25      9.70 o 
   3  11   5      127.04      114.71      8.21 o 
   4  11   5        0.05        2.61      2.77 o 
   5  11   5        0.26        3.10      3.38 o 
  -5  12   5        2.71        1.53      6.50 o 
  -4  12   5      303.13      315.00     10.18 o 
  -3  12   5     1719.21     1777.66     40.52 o 
  -2  12   5      128.69      125.94      4.69 o 
  -1  12   5       43.03       43.39      3.60 o 
   0  12   5      211.25      228.52      7.32 o 
   1  12   5       73.15       70.87      6.61 o 
   2  12   5      228.58      245.75      8.27 o 
   3  12   5      519.39      544.53     13.27 o 
   4  12   5        8.54        5.40      2.87 o 
   5  12   5        0.11        1.12      3.51 o 
  -5  13   5        1.26        1.53      6.50 o 
  -4  13   5       19.95       21.63      2.89 o 
  -3  13   5      316.84      345.51     15.86 o 
  -2  13   5      264.27      258.21      6.88 o 
  -1  13   5        5.86        2.74      2.42 o 
   0  13   5      640.84      601.37     12.70 o 
   1  13   5      282.38      305.89      8.94 o 
   2  13   5       98.47       94.88      8.27 o 
   3  13   5      123.36      129.41     10.32 o 
   4  13   5       40.43       42.07      4.94 o 
   5  13   5        0.03        1.07      3.28 o 
  -5  14   5       63.91       73.78     13.00 o 
  -4  14   5        5.17        9.93      2.89 o 
  -3  14   5      116.93      110.70     11.28 o 
  -2  14   5      339.80      357.44      8.51 o 
  -1  14   5      107.81      108.22      5.23 o 
   0  14   5       80.85       80.46      5.14 o 
   1  14   5       37.96       32.19      3.99 o 
   2  14   5        0.32       -4.75      4.75 o 
   3  14   5        4.92        7.13      3.36 o 
   4  14   5       34.65       23.30      4.33 o 
   5  14   5        0.00       -3.26      3.26 o 
  -5  15   5        9.64       17.20      8.79 o 
  -4  15   5        7.85        6.69      2.95 o 
  -3  15   5       22.18       18.73      3.95 o 
  -2  15   5        7.32        7.94      2.31 o 
  -1  15   5       21.27       19.48      3.87 o 
   0  15   5        8.07       11.57      3.49 o 
   1  15   5       90.86       85.02     10.31 o 
   2  15   5      182.34      177.89      7.79 o 
   3  15   5        2.15        6.49      3.70 o 
   4  15   5       53.45       48.04      5.39 o 
   5  15   5        0.28        1.17      3.70 o 
  -5  16   5       54.60       63.07     12.23 o 
  -4  16   5       41.86       47.55      4.92 o 
  -3  16   5        3.79        7.56      4.59 o 
  -2  16   5        3.52        6.98      2.57 o 
  -1  16   5        0.72        2.68      2.23 o 
   0  16   5       22.43       25.37      3.70 o 
   1  16   5     1443.28     1422.26     24.84 o 
   2  16   5      313.87      329.47     10.37 o 
   3  16   5        0.19       -2.91      2.91 o 
   4  16   5        0.17        2.93      3.40 o 
   5  16   5        0.02       -1.03      3.93 o 
  -5  17   5       33.09       27.14      9.56 o 
  -4  17   5        3.64       -0.89      2.74 o 
  -3  17   5       25.71       30.05      4.59 o 
  -2  17   5     1885.73     1890.45     29.31 o 
  -1  17   5        2.53        2.05      2.46 o 
   0  17   5        3.43        4.24      2.75 o 
   1  17   5      942.65     1006.07     19.82 o 
   2  17   5        1.35        0.00      2.91 o 
   3  17   5       15.83       18.73      4.02 o 
   4  17   5       70.45       69.21      6.35 o 
   5  17   5        5.66       14.14      8.79 o 
  -5  18   5       20.89       24.85      9.56 o 
  -4  18   5       34.28       49.15      5.50 o 
  -3  18   5        9.38        9.34      4.20 o 
  -2  18   5      115.01      116.18      8.60 o 
  -1  18   5      111.27      106.10      8.97 o 
   0  18   5       12.65       12.80      3.26 o 
   1  18   5      138.38      143.58      9.97 o 
   2  18   5       48.57       44.55      5.08 o 
   3  18   5       44.13       45.29      5.23 o 
   4  18   5       56.10       61.24      6.18 o 
  -5  19   5      117.71      116.59     16.44 o 
  -4  19   5        8.98        4.14      5.16 o 
  -3  19   5       47.20       55.80      6.14 o 
  -2  19   5        2.54        9.24      4.13 o 
  -1  19   5       21.11       22.05      4.39 o 
   0  19   5      495.25      494.58     17.86 o 
   1  19   5      228.53      240.95      9.04 o 
   2  19   5        0.60        1.89      3.18 o 
   3  19   5        3.90        3.63      3.35 o 
   4  19   5        2.19        0.99      3.70 o 
  -5  20   5        0.54        8.79      8.41 o 
  -4  20   5        2.92        2.24      3.38 o 
  -3  20   5        0.11       -1.59      3.39 o 
  -2  20   5      143.05      140.76      9.08 o 
  -1  20   5      193.68      227.47      8.42 o 
   0  20   5      187.83      182.30      8.31 o 
   1  20   5       37.30       34.98      4.69 o 
   2  20   5       10.60        6.80      3.44 o 
   3  20   5        4.02        5.91      3.65 o 
   4  20   5       14.50       19.93      4.57 o 
  -4  21   5       24.70       22.67      4.86 o 
  -3  21   5        1.41       -6.12      6.12 o 
  -2  21   5        2.64        7.30      6.88 o 
  -1  21   5       28.35       29.47      4.15 o 
   0  21   5      380.16      370.04     11.30 o 
   1  21   5        6.26        2.25      3.30 o 
   2  21   5       12.33        7.09      3.71 o 
   3  21   5        0.42       -3.13      3.13 o 
   4  21   5        0.02       -0.33      3.77 o 
  -4  22   5        3.82        2.77      3.93 o 
  -3  22   5        5.61        5.16      4.22 o 
  -2  22   5        0.97        3.36      3.95 o 
  -1  22   5      447.24      440.71     12.28 o 
   0  22   5       22.95       21.33      4.20 o 
   1  22   5        1.79       -0.90      2.98 o 
   2  22   5        3.02        0.38      3.52 o 
   3  22   5        0.22        0.79      4.05 o 
   4  22   5       13.21       11.96      4.84 o 
  -4  23   5        0.38        4.82      4.45 o 
  -3  23   5        4.39       -0.55      3.86 o 
  -2  23   5       18.51       18.26      5.16 o 
  -1  23   5        4.56        4.37      3.65 o 
   0  23   5       64.29       61.04      9.61 o 
   1  23   5       61.45       64.39      7.70 o 
   2  23   5        1.81       -1.49      3.36 o 
   3  23   5       20.23       32.21      5.28 o 
   4  23   5        4.51       -1.91      8.03 o 
  -4  24   5       83.49      112.39     11.09 o 
  -3  24   5       11.46        7.65      4.87 o 
  -2  24   5        0.25        2.74      4.13 o 
  -1  24   5      135.07      122.99     15.67 o 
   0  24   5        3.80        1.52      3.27 o 
   1  24   5       19.77       24.60      5.35 o 
   2  24   5       13.37       13.71      4.20 o 
   3  24   5       18.42       15.82      4.43 o 
  -4  25   5        0.10        3.44      5.73 o 
  -3  25   5       29.69       32.09      6.52 o 
  -2  25   5       40.67       50.78      7.40 o 
  -1  25   5        2.34        0.91      7.26 o 
   0  25   5       99.44       98.02      7.71 o 
   1  25   5       12.36       10.44      4.05 o 
   2  25   5        1.89        4.48      3.79 o 
   3  25   5       12.70       10.26      4.61 o 
  -3  26   5        2.09       -4.22      4.22 o 
  -2  26   5        1.13        1.44      4.50 o 
  -1  26   5       41.71       39.22      6.89 o 
   0  26   5        6.54       12.66      4.26 o 
   1  26   5        0.10        0.01      3.22 o 
   2  26   5       94.95      114.91      8.56 o 
   3  26   5        0.18       -1.46      3.94 o 
  -3  27   5       28.53       43.54     12.04 o 
  -2  27   5        0.41        7.73      5.22 o 
  -1  27   5       17.24       29.27      6.59 o 
   0  27   5       52.21       44.98      5.85 o 
   1  27   5        6.29        9.45      4.14 o 
   2  27   5        0.46       -2.72      5.76 o 
   3  27   5        2.16       -4.68      4.68 o 
  -3  28   5        1.03       -5.35      5.35 o 
  -2  28   5        2.54       -2.50      4.57 o 
  -1  28   5        0.12        0.20      6.31 o 
   0  28   5        7.99        1.48      3.96 o 
   1  28   5        0.03       -1.34      6.08 o 
   2  28   5       11.99       16.84      5.04 o 
  -2  29   5       50.26       47.90      9.37 o 
  -1  29   5        1.51        6.79      8.60 o 
   0  29   5       51.70       38.21      7.43 o 
   1  29   5        6.77       12.13      4.75 o 
   2  29   5        1.83        9.55      4.84 o 
  -2  30   5        0.32       -4.95      4.95 o 
  -1  30   5        2.13       -4.72      4.72 o 
   0  30   5        0.44       11.45      5.81 o 
   1  30   5       12.77        9.25      4.88 o 
  -1  31   5        7.46       -3.32      4.87 o 
   0  31   5        0.81       -4.97      4.97 o 
   1  31   5       23.28       27.35      5.95 o 
  -6   0   6        0.63        1.53      8.03 o 
  -4   0   6        0.28       -1.15      4.59 o 
  -2   0   6       94.58       98.63      3.80 o 
   0   0   6        1.10        1.10      2.29 o 
   2   0   6      155.58      169.92      5.90 o 
   4   0   6       16.69       14.76      6.12 o 
  -6   1   6        1.45        2.11      5.54 o 
  -5   1   6       16.24       16.66      5.50 o 
  -4   1   6       13.39       12.81      4.18 o 
  -3   1   6      103.55       96.57      2.64 o 
  -2   1   6      552.86      574.19      6.79 o 
  -1   1   6      113.68      123.69      2.72 o 
   0   1   6       24.90       30.86      2.58 o 
   1   1   6      502.96      506.81      7.06 o 
   2   1   6      274.49      273.27      7.35 o 
   3   1   6       83.98       80.98      3.64 o 
   4   1   6       70.52       67.22      4.81 o 
   5   1   6       16.97       15.81      3.53 o 
  -6   2   6        4.22        1.05      4.95 o 
  -5   2   6       21.08        8.93      4.95 o 
  -4   2   6       57.30       52.92      6.31 o 
  -3   2   6       26.77       29.66      2.26 o 
  -2   2   6      998.94     1037.82     11.30 o 
  -1   2   6       24.85       24.71      1.60 o 
   0   2   6       69.80       63.75      3.53 o 
   1   2   6      577.05      626.45      9.38 o 
   2   2   6        0.03       -1.62      1.62 o 
   3   2   6       15.61       13.13      2.08 o 
   4   2   6       61.99       68.30      4.78 o 
   5   2   6       10.20        7.04      3.17 o 
  -6   3   6       47.77       45.42      7.94 o 
  -5   3   6       55.11       48.95      7.16 o 
  -4   3   6        2.60        4.12      6.50 o 
  -3   3   6      531.32      574.31      9.04 o 
  -2   3   6      651.17      662.91      9.96 o 
  -1   3   6      167.35      181.13      3.75 o 
   0   3   6      192.92      221.95      6.29 o 
   1   3   6       14.68       11.01      2.24 o 
   2   3   6      153.52      164.65      4.20 o 
   3   3   6       35.20       38.87      3.72 o 
   4   3   6       45.37       50.36      4.28 o 
   5   3   6        1.92        1.83      2.99 o 
  -6   4   6        1.47       -0.85      4.95 o 
  -5   4   6       23.80       18.22      8.60 o 
  -4   4   6      119.12      116.24      8.38 o 
  -3   4   6        8.21        8.92      1.27 o 
  -2   4   6      152.45      164.80      3.54 o 
  -1   4   6       93.07       95.72      2.85 o 
   0   4   6      130.65      127.80      5.57 o 
   1   4   6      406.72      426.14      8.29 o 
   2   4   6       68.19       75.58      4.53 o 
   3   4   6       64.96       70.82      3.54 o 
   4   4   6       13.11        5.12      2.72 o 
   5   4   6       30.77       28.72      4.03 o 
  -6   5   6       15.93       18.01      6.31 o 
  -5   5   6       10.88        5.57      4.95 o 
  -4   5   6        2.12        0.76      2.18 o 
  -3   5   6        0.92        2.66      1.49 o 
  -2   5   6       44.76       42.95      2.05 o 
  -1   5   6      523.63      558.13      8.57 o 
   0   5   6     2144.29     2361.64     29.57 o 
   1   5   6        3.91        8.35      1.53 o 
   2   5   6       14.71       18.14      2.26 o 
   3   5   6       67.29       65.96      3.62 o 
   4   5   6       12.74        9.97      2.98 o 
   5   5   6       21.56       17.57      3.68 o 
  -6   6   6        0.00        2.29      7.84 o 
  -5   6   6        6.13        1.67      4.30 o 
  -4   6   6        0.00        0.65      3.04 o 
  -3   6   6       48.02       51.82      2.89 o 
  -2   6   6        4.18        7.46      1.44 o 
  -1   6   6     3180.49     3306.73     39.45 o 
   0   6   6      446.11      532.79      9.64 o 
   1   6   6        1.00        0.84      1.29 o 
   2   6   6        1.14        1.71      1.94 o 
   3   6   6      167.84      184.97     10.22 o 
   4   6   6       47.52       51.28      4.94 o 
   5   6   6        2.62       -3.55      3.55 o 
  -6   7   6       35.14       34.21      8.22 o 
  -5   7   6       10.87       11.94      5.27 o 
  -4   7   6       29.37       37.85      5.41 o 
  -3   7   6      220.33      235.08      6.53 o 
  -2   7   6       11.34       10.20      1.69 o 
  -1   7   6      657.56      693.78     11.35 o 
   0   7   6      147.88      166.93      5.30 o 
   1   7   6       65.04       52.41      2.82 o 
   2   7   6       18.13       21.25      2.85 o 
   3   7   6      553.84      600.26     10.54 o 
   4   7   6       39.16       37.84      3.59 o 
   5   7   6        0.14       -2.79      3.95 o 
  -6   8   6        0.07       -5.54      5.54 o 
  -5   8   6        4.28        8.33      5.73 o 
  -4   8   6       70.24       70.46      4.60 o 
  -3   8   6       48.83       46.73      2.77 o 
  -2   8   6      115.43      127.67      4.05 o 
  -1   8   6       55.27       80.38      3.92 o 
   0   8   6        0.04        2.31      1.89 o 
   1   8   6      300.70      276.78      6.90 o 
   2   8   6       12.88       10.18      2.69 o 
   3   8   6      137.59      144.84      5.29 o 
   4   8   6        3.57        0.99      2.59 o 
   5   8   6        0.64        1.12      3.17 o 
  -6   9   6        0.01        0.57      5.41 o 
  -5   9   6        1.28       -1.48      4.45 o 
  -4   9   6       79.97       71.79      4.72 o 
  -3   9   6        0.26        0.44      1.99 o 
  -2   9   6       16.66       16.99      1.97 o 
  -1   9   6        1.31       -1.45      1.90 o 
   0   9   6     1172.60     1158.68     17.10 o 
   1   9   6       11.54       10.88      2.36 o 
   2   9   6      233.77      255.25      7.04 o 
   3   9   6       72.58       68.35      5.56 o 
   4   9   6        0.23       -1.81      2.49 o 
   5   9   6        0.03        0.44      3.37 o 
  -5  10   6        1.09        0.36      4.72 o 
  -4  10   6       23.92       30.19      3.98 o 
  -3  10   6       28.70       39.92      4.81 o 
  -2  10   6       27.73       22.79      3.03 o 
  -1  10   6       44.40       65.38      4.28 o 
   0  10   6      111.82      120.54      5.85 o 
   1  10   6        6.42       10.89      2.36 o 
   2  10   6       23.83       20.24      3.67 o 
   3  10   6        7.27       -0.16      3.13 o 
   4  10   6        5.98        2.08      2.71 o 
   5  10   6        1.57       -2.16      3.41 o 
  -5  11   6        2.49       14.14      8.03 o 
  -4  11   6        0.01        1.57      2.53 o 
  -3  11   6       39.84       37.74      4.59 o 
  -2  11   6       57.14       62.85      3.98 o 
  -1  11   6       83.67       83.05      4.72 o 
   0  11   6      558.79      567.45     12.41 o 
   1  11   6        8.40       12.87      3.05 o 
   2  11   6      151.93      136.77      7.09 o 
   3  11   6       38.84       50.18      5.00 o 
   4  11   6        0.37       -0.71      2.71 o 
   5  11   6        0.46       -0.57      3.42 o 
  -5  12   6       30.20       33.26      9.56 o 
  -4  12   6       66.57       86.31      5.12 o 
  -3  12   6      130.00      137.96      7.70 o 
  -2  12   6      286.93      290.07     13.24 o 
  -1  12   6        1.42        1.10      2.24 o 
   0  12   6        2.08       -0.52      2.30 o 
   1  12   6      109.00      116.73      6.48 o 
   2  12   6     2041.45     2021.14     32.62 o 
   3  12   6      125.79      129.09      7.25 o 
   4  12   6        0.04        3.59      3.02 o 
   5  12   6        0.97       -3.26      3.26 o 
  -5  13   6        0.05        0.76      6.50 o 
  -4  13   6       36.50       39.62      3.93 o 
  -3  13   6      681.61      675.01     25.99 o 
  -2  13   6      159.54      160.31      6.68 o 
  -1  13   6      102.87       96.54      5.34 o 
   0  13   6      286.94      297.23      8.81 o 
   1  13   6       52.63       44.02      5.51 o 
   2  13   6     1009.72      969.79     19.40 o 
   3  13   6       14.72       20.72      4.07 o 
   4  13   6        0.48       -1.68      2.83 o 
   5  13   6        0.19        0.36      3.57 o 
  -5  14   6       20.14       13.38      8.41 o 
  -4  14   6       96.19      106.95      5.75 o 
  -3  14   6       63.60       59.47      5.69 o 
  -2  14   6        3.26        3.45      2.70 o 
  -1  14   6        8.03        8.45      2.57 o 
   0  14   6       44.70       40.62      4.93 o 
   1  14   6      278.40      290.13      9.23 o 
   2  14   6       31.70       26.33      7.22 o 
   3  14   6        7.87        4.67      3.48 o 
   4  14   6        6.89        0.04      3.28 o 
   5  14   6        7.11       11.67      4.40 o 
  -5  15   6       46.63       45.87     11.47 o 
  -4  15   6      136.31      161.41      9.75 o 
  -3  15   6       22.98       22.87      7.45 o 
  -2  15   6      114.48      121.67      7.59 o 
  -1  15   6       16.09       15.95      2.98 o 
   0  15   6       61.18       66.72      7.34 o 
   1  15   6      460.06      459.52     16.03 o 
   2  15   6       90.80       82.45      6.24 o 
   3  15   6        0.00        1.69      3.14 o 
   4  15   6        5.95       -1.97      3.36 o 
   5  15   6        6.42        7.04      4.95 o 
  -5  16   6       12.53       16.06      8.79 o 
  -4  16   6        0.04        4.49      3.29 o 
  -3  16   6      214.20      214.39      9.73 o 
  -2  16   6     1196.62     1246.03     21.28 o 
  -1  16   6       13.32       14.59      2.97 o 
   0  16   6       34.48       40.06      4.61 o 
   1  16   6      130.85      116.89      7.46 o 
   2  16   6       31.64       27.93      4.38 o 
   3  16   6       13.46       17.03      4.02 o 
   4  16   6       32.18       23.00      4.78 o 
  -5  17   6        1.53        7.26      8.03 o 
  -4  17   6        5.43        1.58      3.82 o 
  -3  17   6       37.39       35.97      6.88 o 
  -2  17   6      451.47      467.98     16.25 o 
  -1  17   6       16.53       23.62      3.48 o 
   0  17   6      119.59      112.46     11.34 o 
   1  17   6      991.44      960.67     19.45 o 
   2  17   6       76.82       86.17      6.62 o 
   3  17   6        0.15       -1.77      4.47 o 
   4  17   6       13.30        8.55      4.16 o 
  -5  18   6        7.69        7.65      8.79 o 
  -4  18   6       20.83       26.43      4.57 o 
  -3  18   6        1.06        4.29      3.58 o 
  -2  18   6      288.35      331.80     12.79 o 
  -1  18   6      101.67      107.88      6.44 o 
   0  18   6        9.62        8.32      3.30 o 
   1  18   6        2.21        0.37      3.35 o 
   2  18   6       36.21       38.46      4.95 o 
   3  18   6       36.18       29.75      7.64 o 
   4  18   6       16.06       18.78      4.66 o 
  -5  19   6        9.72       12.23      8.79 o 
  -4  19   6        8.84        6.23      3.67 o 
  -3  19   6        6.49        5.89      8.60 o 
  -2  19   6       39.34       26.75      8.22 o 
  -1  19   6        5.16        7.10      3.14 o 
   0  19   6       87.59       88.65      8.37 o 
   1  19   6        8.19        8.71      3.62 o 
   2  19   6      146.56      143.09      8.37 o 
   3  19   6        7.84       11.91      3.94 o 
   4  19   6       52.85       74.51      7.02 o 
  -4  20   6        0.21        5.03      3.64 o 
  -3  20   6        7.48        2.94      3.95 o 
  -2  20   6        4.83        5.35      4.03 o 
  -1  20   6       32.71       36.40      4.61 o 
   0  20   6      360.84      388.89     13.18 o 
   1  20   6        9.54        8.48      3.62 o 
   2  20   6       20.74       16.80      4.38 o 
   3  20   6        4.54        4.95      5.86 o 
   4  20   6       23.34       24.22      8.08 o 
  -4  21   6        0.02        5.35      4.97 o 
  -3  21   6       19.36       21.94      5.14 o 
  -2  21   6        4.26        6.86      4.30 o 
  -1  21   6      894.23      955.24     19.51 o 
   0  21   6       77.12       74.14      6.20 o 
   1  21   6       18.40       17.93      4.07 o 
   2  21   6        0.36       -0.94      3.30 o 
   3  21   6        0.07       -3.92      4.44 o 
   4  21   6        0.71        1.36      4.14 o 
  -4  22   6        2.25        3.44      4.97 o 
  -3  22   6        0.03       -0.82      3.67 o 
  -2  22   6       16.34       20.69      5.41 o 
  -1  22   6        3.17        3.59      5.71 o 
   0  22   6      264.22      259.51      9.91 o 
   1  22   6       26.80       31.34      4.88 o 
   2  22   6        1.31        3.32      3.57 o 
   3  22   6       76.55      106.42      8.27 o 
   4  22   6        6.25        3.44      8.79 o 
  -4  23   6       17.74       27.14      6.88 o 
  -3  23   6        0.10       -3.58      3.58 o 
  -2  23   6       10.78       14.06      5.22 o 
  -1  23   6       95.64      103.52      7.31 o 
   0  23   6        8.41       10.80      3.94 o 
   1  23   6        8.63        6.47      3.67 o 
   2  23   6        0.27       -3.31      3.31 o 
   3  23   6       14.23       17.01      4.93 o 
  -4  24   6        6.38       10.32      5.73 o 
  -3  24   6        0.38       -3.26      4.03 o 
  -2  24   6        3.12       -0.34      8.79 o 
  -1  24   6      111.83      106.96      9.99 o 
   0  24   6       60.31       66.19      6.32 o 
   1  24   6        3.49        5.43      3.76 o 
   2  24   6        2.37       -2.43      3.49 o 
   3  24   6       71.41       94.97      8.15 o 
  -3  25   6       13.78       22.43     10.89 o 
  -2  25   6        0.42       -4.40      4.40 o 
  -1  25   6      165.11      158.32     11.86 o 
   0  25   6       10.94       14.27      4.34 o 
   1  25   6       49.29       46.55      5.85 o 
   2  25   6        6.80       14.52      4.74 o 
   3  25   6        0.42        4.32      4.34 o 
  -3  26   6       33.55       32.34     13.95 o 
  -2  26   6        5.30        5.16      5.54 o 
  -1  26   6        7.88        9.21      5.27 o 
   0  26   6      169.12      161.92      9.50 o 
   1  26   6        0.33       -3.70      3.70 o 
   2  26   6        2.77        6.31      4.31 o 
   3  26   6        7.10        9.70      5.60 o 
  -3  27   6       17.35       30.84     11.47 o 
  -2  27   6       15.56        7.97      5.50 o 
  -1  27   6       12.43       17.01     10.89 o 
   0  27   6       14.14        2.04      4.12 o 
   1  27   6        6.44        6.43      4.49 o 
   2  27   6       35.96       45.86      6.38 o 
  -2  28   6       17.87       24.13     14.34 o 
  -1  28   6        0.00        2.87      5.05 o 
   0  28   6        0.31       -4.45      4.45 o 
   1  28   6        0.05        2.17      5.11 o 
   2  28   6        8.32       19.04      5.19 o 
  -2  29   6        3.07        4.44      5.66 o 
  -1  29   6       36.79       58.35      8.51 o 
   0  29   6       15.53       17.74      6.31 o 
   1  29   6       82.42       96.55      8.42 o 
  -1  30   6       10.45       14.78      8.03 o 
   0  30   6        0.73        4.20      5.68 o 
   1  30   6       10.21       21.09      5.37 o 
   0  31   6        0.26        9.33      6.04 o 
  -5   0   7       42.79       50.84     10.32 o 
  -3   0   7        6.70        5.13      1.84 o 
  -1   0   7     1523.04     1523.19     23.76 o 
   1   0   7      544.75      567.51     15.82 o 
   3   0   7        4.79        3.04      2.70 o 
   5   0   7       52.67       51.20      7.16 o 
  -6   1   7        0.31       -0.19      5.41 o 
  -5   1   7      110.75      121.44     10.00 o 
  -4   1   7        4.59       -2.23      3.48 o 
  -3   1   7       26.99       22.40      1.84 o 
  -2   1   7      121.99      147.91      3.80 o 
  -1   1   7        6.81        6.25      1.73 o 
   0   1   7      160.36      162.57      5.27 o 
   1   1   7     1355.97     1538.16     19.10 o 
   2   1   7      185.27      186.21      4.51 o 
   3   1   7       99.59       93.98      5.19 o 
   4   1   7        0.46       -2.70      2.70 o 
   5   1   7       83.30       88.06      6.08 o 
  -6   2   7        1.95       -5.27      5.27 o 
  -5   2   7        2.21        5.17      6.31 o 
  -4   2   7        0.72        4.40      4.40 o 
  -3   2   7      280.64      299.96      5.14 o 
  -2   2   7      222.93      224.19      4.61 o 
  -1   2   7        1.10       -0.61      1.04 o 
   0   2   7      159.77      150.54      5.11 o 
   1   2   7     1310.48     1379.97     17.60 o 
   2   2   7        0.17       -1.06      1.40 o 
   3   2   7        0.27       -1.05      1.76 o 
   4   2   7       17.00       12.99      3.24 o 
   5   2   7        0.69       -1.80      3.08 o 
  -6   3   7        1.40        0.61      5.14 o 
  -5   3   7       12.78       11.09      5.00 o 
  -4   3   7       60.85       59.69      4.77 o 
  -3   3   7      240.62      221.62      4.42 o 
  -2   3   7       30.12       27.98      1.88 o 
  -1   3   7       28.73       26.84      1.86 o 
   0   3   7        0.01       -0.43      1.03 o 
   1   3   7      121.89      128.31      3.99 o 
   2   3   7      115.59      123.87      3.86 o 
   3   3   7        9.36        8.82      2.03 o 
   4   3   7      256.19      287.23      8.64 o 
   5   3   7        4.71        0.67      3.13 o 
  -6   4   7        1.58       -1.35      4.84 o 
  -5   4   7       28.37       34.19      6.31 o 
  -4   4   7       58.62       49.19      4.40 o 
  -3   4   7       18.83       13.76      2.11 o 
  -2   4   7        1.01        4.56      1.39 o 
  -1   4   7      286.67      314.69      5.42 o 
   0   4   7      445.55      515.98      8.24 o 
   1   4   7       23.17       13.71      2.78 o 
   2   4   7       61.72       70.44      4.64 o 
   3   4   7        5.99        1.22      1.83 o 
   4   4   7       73.44       68.48      4.95 o 
   5   4   7        6.21       11.80      3.54 o 
  -6   5   7       28.10       18.49      6.69 o 
  -5   5   7        0.52        3.80      4.72 o 
  -4   5   7        7.30        6.21      2.62 o 
  -3   5   7       24.32       27.02      2.51 o 
  -2   5   7      457.27      408.31      6.56 o 
  -1   5   7      245.30      254.41      5.44 o 
   0   5   7      285.08      312.41      7.49 o 
   1   5   7      156.98      139.26      4.09 o 
   2   5   7       74.44       80.33      4.50 o 
   3   5   7      127.11      136.22      4.72 o 
   4   5   7       16.24       18.59      3.42 o 
   5   5   7       23.05       22.44      4.03 o 
  -6   6   7       20.19       24.55      7.01 o 
  -5   6   7        1.14       -4.05      4.05 o 
  -4   6   7       37.41       41.13      4.01 o 
  -3   6   7      328.23      337.97      6.86 o 
  -2   6   7       28.04       36.10      2.34 o 
  -1   6   7      141.86      162.38      5.34 o 
   0   6   7      786.22      880.84     14.19 o 
   1   6   7       58.59       57.32      3.60 o 
   2   6   7       79.02       75.99      4.67 o 
   3   6   7        9.87        9.03      2.65 o 
   4   6   7        9.13       12.99      3.97 o 
   5   6   7       15.48       16.59      3.85 o 
  -6   7   7        0.60       -5.35      7.26 o 
  -5   7   7       19.24       20.05      7.65 o 
  -4   7   7       46.47       44.18      4.45 o 
  -3   7   7        8.75        8.76      1.92 o 
  -2   7   7       60.93       58.98      3.09 o 
  -1   7   7        2.49        1.47      1.81 o 
   0   7   7        0.21        1.08      1.89 o 
   1   7   7       90.33      106.11      4.01 o 
   2   7   7      111.49      104.65      5.30 o 
   3   7   7       88.57       85.69      4.69 o 
   4   7   7       12.05        0.57      3.74 o 
   5   7   7        0.02        0.23      4.54 o 
  -5   8   7        5.93        0.54      4.45 o 
  -4   8   7        2.42       -0.48      2.41 o 
  -3   8   7       38.69       58.19      4.44 o 
  -2   8   7       48.72       55.72      3.29 o 
  -1   8   7       86.74       86.52      4.41 o 
   0   8   7        5.26        3.01      2.05 o 
   1   8   7        5.32       11.36      1.94 o 
   2   8   7      306.56      306.23      8.16 o 
   3   8   7      567.24      586.07     10.91 o 
   4   8   7        9.32        8.80      3.33 o 
   5   8   7        0.50       -3.32      3.32 o 
  -5   9   7        6.33        2.33      5.54 o 
  -4   9   7       19.95       24.79      4.01 o 
  -3   9   7      198.18      178.30      8.07 o 
  -2   9   7      276.48      285.13      6.63 o 
  -1   9   7      214.52      235.13      6.55 o 
   0   9   7       62.11       57.46      3.94 o 
   1   9   7      101.79       88.81      4.86 o 
   2   9   7       34.20       35.31      3.69 o 
   3   9   7      505.24      523.17     10.32 o 
   4   9   7        1.63        1.78      2.95 o 
   5   9   7        1.21       -3.13      3.13 o 
  -5  10   7       16.49        0.00      7.26 o 
  -4  10   7       64.98       57.35      8.60 o 
  -3  10   7      433.75      439.89     11.05 o 
  -2  10   7       80.80       80.65      4.61 o 
  -1  10   7      146.86      166.47      6.38 o 
   0  10   7      229.98      235.82      6.78 o 
   1  10   7       57.10       58.07      4.11 o 
   2  10   7       38.80       40.02      3.95 o 
   3  10   7       79.46       88.34      6.69 o 
   4  10   7       26.25       34.91      4.30 o 
   5  10   7        0.11       -3.42      3.42 o 
  -5  11   7       11.49       19.88      8.41 o 
  -4  11   7      390.60      416.41     13.07 o 
  -3  11   7      119.65      119.16      7.16 o 
  -2  11   7        0.56        0.97      2.12 o 
  -1  11   7        1.64        1.71      2.18 o 
   0  11   7      359.38      394.33     14.46 o 
   1  11   7        0.13        0.20      2.15 o 
   2  11   7     1268.88     1312.04     24.71 o 
   3  11   7       32.53       29.85      4.50 o 
   4  11   7       78.21       87.97      5.98 o 
   5  11   7        1.68       -1.74      3.70 o 
  -5  12   7        2.62        1.53      7.26 o 
  -4  12   7       21.64       19.37      4.59 o 
  -3  12   7      103.02       94.95      7.07 o 
  -2  12   7       45.30       41.56      3.71 o 
  -1  12   7       21.65       19.36      3.15 o 
   0  12   7       66.99       60.96      5.18 o 
   1  12   7      133.18      120.63      7.62 o 
   2  12   7      129.00      145.49      7.92 o 
   3  12   7        9.55        7.98      3.70 o 
   4  12   7        5.37        3.22      3.14 o 
   5  12   7        5.91        4.00      4.16 o 
  -5  13   7        2.08        8.79      8.03 o 
  -4  13   7       11.80       13.61      4.78 o 
  -3  13   7      104.45      103.76      7.06 o 
  -2  13   7      159.85      156.21      9.40 o 
  -1  13   7       36.75       42.08      4.15 o 
   0  13   7       64.97       72.38      5.35 o 
   1  13   7      549.60      502.70     12.75 o 
   2  13   7      350.06      379.20     11.42 o 
   3  13   7        0.63        2.24      3.27 o 
   4  13   7        4.59        6.34      3.29 o 
  -5  14   7       37.83       44.73     11.09 o 
  -4  14   7        1.14        8.42      3.59 o 
  -3  14   7        5.67        3.29      3.63 o 
  -2  14   7        1.75        1.62      2.41 o 
  -1  14   7        0.20        2.84      2.26 o 
   0  14   7       22.26       22.21      3.59 o 
   1  14   7      361.88      376.57     12.53 o 
   2  14   7       96.37      102.88      6.93 o 
   3  14   7       32.17       36.30      5.04 o 
   4  14   7        5.79        3.70      3.42 o 
  -5  15   7       16.48       25.61      9.56 o 
  -4  15   7       63.67       67.22      8.22 o 
  -3  15   7       58.92       69.83      7.45 o 
  -2  15   7      150.06      138.62      6.19 o 
  -1  15   7        7.70        2.68      2.70 o 
   0  15   7       31.01       33.54      4.16 o 
   1  15   7      360.02      358.37     17.34 o 
   2  15   7       25.75       27.81      4.89 o 
   3  15   7       13.75       13.13      4.02 o 
   4  15   7       44.30       56.88      7.67 o 
  -5  16   7      161.14      148.70     17.58 o 
  -4  16   7       15.07       14.91      4.97 o 
  -3  16   7       14.86        3.57      3.58 o 
  -2  16   7        1.13       -3.21      3.21 o 
  -1  16   7        0.38       -0.17      2.46 o 
   0  16   7       22.91       21.90      4.89 o 
   1  16   7     1017.49     1027.24     20.75 o 
   2  16   7        9.65        8.31      3.81 o 
   3  16   7       30.23       30.75      4.88 o 
   4  16   7       13.07       10.30      4.42 o 
  -5  17   7       34.23       30.58     10.32 o 
  -4  17   7        3.15        1.53      4.20 o 
  -3  17   7        9.72        6.74      3.86 o 
  -2  17   7      234.18      255.56     17.97 o 
  -1  17   7      116.11      125.02      6.86 o 
   0  17   7       22.61       21.02      4.09 o 
   1  17   7       94.44      100.54      8.56 o 
   2  17   7       30.83       34.57      5.80 o 
   3  17   7       14.12       15.04      4.24 o 
   4  17   7        6.96        8.90      4.31 o 
  -5  18   7       22.46       25.61      9.94 o 
  -4  18   7        0.42       -4.20      4.20 o 
  -3  18   7        0.16       -2.15      3.21 o 
  -2  18   7      350.54      383.65     14.14 o 
  -1  18   7        5.96        5.05      4.94 o 
   0  18   7       68.64       73.85      5.89 o 
   1  18   7       65.34       63.55      7.28 o 
   2  18   7        0.33        2.81      3.41 o 
   3  18   7        9.93       10.31      4.15 o 
   4  18   7       66.65       92.98      8.76 o 
  -4  19   7       14.11       14.14      5.35 o 
  -3  19   7       10.82        3.37      3.75 o 
  -2  19   7        6.44        8.71      4.13 o 
  -1  19   7       63.03       64.31      5.62 o 
   0  19   7       74.41       69.02      5.90 o 
   1  19   7        5.08       -0.73      3.27 o 
   2  19   7       19.14       14.33      9.78 o 
   3  19   7        0.52       -1.47      3.57 o 
   4  19   7        0.00        9.31      4.39 o 
  -4  20   7       12.73       18.73      5.73 o 
  -3  20   7        2.62       -1.15      3.67 o 
  -2  20   7       94.62      105.95      8.81 o 
  -1  20   7      554.16      540.89     13.90 o 
   0  20   7        0.06       -2.79      3.14 o 
   1  20   7        3.84        5.16      3.26 o 
   2  20   7       42.73       39.24      5.36 o 
   3  20   7        2.58        1.84      3.85 o 
   4  20   7        3.41        4.95      4.42 o 
  -4  21   7        1.69        5.35      4.97 o 
  -3  21   7        3.88        4.85      4.13 o 
  -2  21   7        2.09        1.13      3.76 o 
  -1  21   7      203.11      203.04      8.79 o 
   0  21   7      156.96      145.54     12.59 o 
   1  21   7       44.41       43.31      6.78 o 
   2  21   7       62.72       79.16      6.99 o 
   3  21   7        6.16        1.38      4.20 o 
  -4  22   7        0.68       -1.53      4.59 o 
  -3  22   7        1.12        0.75      4.17 o 
  -2  22   7       25.75       24.41      5.69 o 
  -1  22   7       25.85       28.44      4.66 o 
   0  22   7       19.45       16.18      4.18 o 
   1  22   7        1.14       -0.36      3.51 o 
   2  22   7        1.13       -0.14      4.81 o 
   3  22   7        3.45       -2.02      3.71 o 
  -4  23   7        3.20        8.03      5.73 o 
  -3  23   7       12.50       23.62      5.78 o 
  -2  23   7       25.25       25.07      5.97 o 
  -1  23   7       40.37       28.99     12.61 o 
   0  23   7       36.10       37.42      5.18 o 
   1  23   7       10.92        4.47      3.67 o 
   2  23   7        0.20       -2.20      4.03 o 
   3  23   7       29.90       30.75      5.79 o 
  -3  24   7       24.12       23.66      5.87 o 
  -2  24   7       36.41       34.56      6.42 o 
  -1  24   7       21.51        7.31      5.05 o 
   0  24   7       21.33       25.15      4.88 o 
   1  24   7        7.01        6.29      6.54 o 
   2  24   7        6.68       11.41      4.72 o 
   3  24   7       13.08       10.04      4.93 o 
  -3  25   7       35.27       46.82      8.98 o 
  -2  25   7        7.59       10.38      5.11 o 
  -1  25   7       16.85       15.97     12.61 o 
   0  25   7      439.26      459.86     22.25 o 
   1  25   7        5.02        3.30      3.93 o 
   2  25   7       17.57       20.21      5.15 o 
   3  25   7        0.07        7.26      8.03 o 
  -3  26   7        1.97       -2.44      4.80 o 
  -2  26   7       17.13       21.66      6.88 o 
  -1  26   7       19.83       19.42      6.04 o 
   0  26   7        3.44        7.38      4.27 o 
   1  26   7        9.76        6.29      4.07 o 
   2  26   7       32.39       32.30      5.85 o 
  -2  27   7        0.00       -2.36      4.50 o 
  -1  27   7        1.42        3.74      4.78 o 
   0  27   7       13.49       11.18      5.93 o 
   1  27   7        9.69        3.19      4.26 o 
   2  27   7        0.08        3.84      4.31 o 
  -2  28   7        0.27        0.66      5.50 o 
  -1  28   7        9.09       12.29      5.58 o 
   0  28   7       15.73       18.63      6.20 o 
   1  28   7        3.30        2.65      4.34 o 
  -1  29   7        1.25        3.95      5.27 o 
   0  29   7        0.53       -4.72      4.72 o 
   1  29   7        1.32        5.20      4.69 o 
   0  30   7        0.59       -2.35      5.27 o 
  -4   0   8      115.51       99.01     11.47 o 
  -2   0   8       79.38       94.78      5.41 o 
   0   0   8      275.46      275.03     10.26 o 
   2   0   8      155.45      141.03      5.79 o 
   4   0   8       13.47        8.34      7.45 o 
  -6   1   8        1.13       -3.20      6.69 o 
  -5   1   8       18.76       11.43      5.54 o 
  -4   1   8       60.75       55.96      4.92 o 
  -3   1   8       28.37       28.97      2.32 o 
  -2   1   8      118.22      117.57      3.63 o 
  -1   1   8      487.25      437.79      7.54 o 
   0   1   8       53.12       46.19      3.57 o 
   1   1   8       92.07      104.03      5.24 o 
   2   1   8        6.76        5.54      2.31 o 
   3   1   8        3.70        1.99      1.86 o 
   4   1   8       74.36       65.07      5.05 o 
   5   1   8       67.59       79.33      6.11 o 
  -5   2   8        9.53       10.59      5.27 o 
  -4   2   8       13.91        8.61      3.47 o 
  -3   2   8        5.21        4.77      1.61 o 
  -2   2   8      202.64      197.78      4.59 o 
  -1   2   8      441.23      406.07      7.25 o 
   0   2   8      109.63      104.01      4.96 o 
   1   2   8      332.35      367.05      9.68 o 
   2   2   8      187.90      199.94      4.84 o 
   3   2   8       10.25        9.98      2.13 o 
   4   2   8       71.44       72.51      5.24 o 
   5   2   8        2.44        7.61      3.57 o 
  -5   3   8        1.06        0.80      8.60 o 
  -4   3   8       41.85       36.52      4.15 o 
  -3   3   8       11.30       14.36      1.91 o 
  -2   3   8        2.71        1.79      1.49 o 
  -1   3   8      100.25       88.92      4.25 o 
   0   3   8        7.04        5.34      2.27 o 
   1   3   8      115.72      108.15      5.58 o 
   2   3   8      670.78      701.67     12.98 o 
   3   3   8        0.58       -0.50      1.91 o 
   4   3   8       32.54       35.17      5.46 o 
   5   3   8       26.35       22.38      4.14 o 
  -5   4   8        2.08        3.99      4.72 o 
  -4   4   8        8.72        4.13      2.73 o 
  -3   4   8      338.23      328.33      6.19 o 
  -2   4   8      319.76      309.06      6.46 o 
  -1   4   8       35.86       41.09      2.29 o 
   0   4   8      377.87      361.28      9.48 o 
   1   4   8        7.94       10.14      1.84 o 
   2   4   8        1.19        0.45      2.00 o 
   3   4   8      165.67      163.66      4.99 o 
   4   4   8      316.10      369.41     11.37 o 
   5   4   8       36.93       33.71      4.53 o 
  -5   5   8        1.22       -2.50      6.12 o 
  -4   5   8       38.87       33.79      3.98 o 
  -3   5   8       64.19       59.70      3.31 o 
  -2   5   8      125.22      124.50      5.11 o 
  -1   5   8       79.57       83.16      3.02 o 
   0   5   8      465.48      497.32      8.50 o 
   1   5   8       71.87       71.35      6.46 o 
   2   5   8       41.46       40.68      3.23 o 
   3   5   8        0.09       -0.74      2.40 o 
   4   5   8      160.69      168.19     14.07 o 
   5   5   8        0.09       -3.18      3.29 o 
  -5   6   8       11.34       10.25      5.27 o 
  -4   6   8        5.06        4.18      2.69 o 
  -3   6   8        0.54        3.01      3.62 o 
  -2   6   8      163.50      168.11      4.91 o 
  -1   6   8       13.92       11.68      2.43 o 
   0   6   8        2.50        2.42      1.10 o 
   1   6   8       17.73       16.01      1.95 o 
   2   6   8        0.16        1.23      1.98 o 
   3   6   8       29.23       39.18      3.71 o 
   4   6   8       18.40       18.27      4.15 o 
   5   6   8        0.80       -0.82      3.67 o 
  -5   7   8        0.42        2.48      4.60 o 
  -4   7   8        1.24        2.43      2.54 o 
  -3   7   8     1249.04     1224.39     21.85 o 
  -2   7   8      820.99      767.74     11.66 o 
  -1   7   8       15.03       11.84      2.51 o 
   0   7   8        9.56       13.82      2.59 o 
   1   7   8       38.75       29.75      2.51 o 
   2   7   8       13.28       13.58      3.01 o 
   3   7   8      895.64      923.83     14.91 o 
   4   7   8        4.73        1.38      3.52 o 
   5   7   8        1.73       -1.86      4.85 o 
  -5   8   8       14.93       13.94      5.27 o 
  -4   8   8        0.15       -1.56      7.84 o 
  -3   8   8      125.22      150.23      6.74 o 
  -2   8   8       20.48       24.92      2.79 o 
  -1   8   8       60.77       52.02      5.85 o 
   0   8   8        8.34       12.55      2.67 o 
   1   8   8        3.86        2.23      1.75 o 
   2   8   8      181.02      174.04      6.76 o 
   3   8   8        0.04       11.29      2.92 o 
   4   8   8        0.17       -2.83      3.28 o 
   5   8   8        2.26        1.02      3.88 o 
  -5   9   8        9.83        5.73      6.88 o 
  -4   9   8        2.69        3.72      5.54 o 
  -3   9   8       17.48       17.81      3.40 o 
  -2   9   8        1.41       -0.74      2.13 o 
  -1   9   8      165.23      154.58      5.90 o 
   0   9   8      154.80      153.61      5.82 o 
   1   9   8       79.51       94.81      5.32 o 
   2   9   8       86.56       97.19      5.76 o 
   3   9   8      320.11      314.99     12.30 o 
   4   9   8        0.90       -1.64      4.62 o 
   5   9   8        0.52       -1.99      3.80 o 
  -5  10   8        6.99        2.29      6.88 o 
  -4  10   8      130.58      141.27     16.06 o 
  -3  10   8       15.86       20.61      3.59 o 
  -2  10   8      422.48      392.46     14.57 o 
  -1  10   8       29.96       39.36      3.62 o 
   0  10   8      134.62      133.50      5.75 o 
   1  10   8       46.30       51.87      4.24 o 
   2  10   8       19.84       23.13      3.61 o 
   3  10   8       30.09       27.51      3.96 o 
   4  10   8        0.81        0.65      3.30 o 
  -5  11   8        4.76       -1.53      7.65 o 
  -4  11   8       43.29       43.64      5.37 o 
  -3  11   8       66.88       82.24      5.93 o 
  -2  11   8        1.98       -0.22      2.23 o 
  -1  11   8       96.30      101.06      5.77 o 
   0  11   8       62.51       51.52      4.58 o 
   1  11   8        0.41        0.87      2.42 o 
   2  11   8       23.14       23.83      3.57 o 
   3  11   8       22.15       20.10      5.89 o 
   4  11   8       19.77       13.13      4.02 o 
  -5  12   8       27.75       14.53      8.79 o 
  -4  12   8      369.03      386.00     15.10 o 
  -3  12   8      142.55      125.83      8.08 o 
  -2  12   8      158.01      132.29     10.73 o 
  -1  12   8       19.28       16.84      3.30 o 
   0  12   8        0.00       -0.34      2.70 o 
   1  12   8       15.36       14.20      3.70 o 
   2  12   8      397.84      370.26     11.48 o 
   3  12   8        6.87        7.85      3.80 o 
   4  12   8        9.36        6.22      4.86 o 
  -5  13   8        0.52        3.82      7.26 o 
  -4  13   8      158.43      159.71     12.42 o 
  -3  13   8        0.71        3.01      3.37 o 
  -2  13   8        6.82       10.62      2.81 o 
  -1  13   8      116.06      103.83      5.90 o 
   0  13   8       25.56       17.03      3.57 o 
   1  13   8        7.62       10.15      3.58 o 
   2  13   8       48.67       38.94      4.98 o 
   3  13   8       30.47       28.44      4.78 o 
   4  13   8        4.20        0.09      3.75 o 
  -5  14   8       75.84       68.04     12.23 o 
  -4  14   8        0.03       -2.35      3.82 o 
  -3  14   8        5.64        3.44      5.35 o 
  -2  14   8        1.01       -0.60      2.23 o 
  -1  14   8        0.36       -1.64      2.46 o 
   0  14   8       63.60       54.28      5.10 o 
   1  14   8        0.40        0.77      3.20 o 
   2  14   8       28.40       27.59      5.21 o 
   3  14   8       56.99       45.21      5.51 o 
   4  14   8        2.29        0.95      3.39 o 
  -5  15   8        0.04        3.06      7.26 o 
  -4  15   8       69.29       77.30      7.26 o 
  -3  15   8        0.21       -0.80      3.21 o 
  -2  15   8        1.85       -1.47      3.37 o 
  -1  15   8        1.50       -0.10      3.04 o 
   0  15   8       70.27       74.36      6.53 o 
   1  15   8        5.16        1.98      3.32 o 
   2  15   8       18.84       30.00      4.64 o 
   3  15   8        3.14        2.49      3.83 o 
   4  15   8        0.01        0.68      3.36 o 
  -5  16   8        0.46       -3.44      7.26 o 
  -4  16   8        3.60        5.99      5.16 o 
  -3  16   8       73.95       85.89      7.84 o 
  -2  16   8       46.74       37.46      5.77 o 
  -1  16   8        0.14       -2.59      2.59 o 
   0  16   8        0.00       -1.65      2.75 o 
   1  16   8        5.00        5.71      3.49 o 
   2  16   8       31.68       21.98      4.54 o 
   3  16   8        8.74       10.72      4.08 o 
   4  16   8        0.09       -4.36      4.36 o 
  -4  17   8        0.56        3.90      3.82 o 
  -3  17   8        7.10        6.67      4.97 o 
  -2  17   8       18.67       21.62      4.87 o 
  -1  17   8        9.67        9.51      3.37 o 
   0  17   8        0.49       -2.14      2.94 o 
   1  17   8      271.34      275.68     14.31 o 
   2  17   8      235.13      253.56     10.40 o 
   3  17   8        5.16        5.90      3.93 o 
   4  17   8        3.90        2.08      7.65 o 
  -4  18   8       11.32       19.88      6.12 o 
  -3  18   8        3.16        0.05      4.20 o 
  -2  18   8        0.09       -0.87      3.67 o 
  -1  18   8      109.12      106.74      7.82 o 
   0  18   8       30.20       32.53      4.82 o 
   1  18   8        3.61        3.50      3.30 o 
   2  18   8        3.92        4.80      3.85 o 
   3  18   8       19.00       31.29      6.56 o 
   4  18   8        0.01        4.65      5.22 o 
  -4  19   8       37.54       42.43      7.65 o 
  -3  19   8        0.73        1.75      3.86 o 
  -2  19   8       49.96       45.53      7.26 o 
  -1  19   8        3.57        1.68      3.25 o 
   0  19   8        6.29        6.27      3.59 o 
   1  19   8        6.36        0.73      3.30 o 
   2  19   8       31.40       34.59      5.28 o 
   3  19   8        0.63       -1.85      3.81 o 
  -4  20   8       37.22       29.82      7.26 o 
  -3  20   8        0.49        0.18      4.13 o 
  -2  20   8       74.18       76.37      7.94 o 
  -1  20   8       65.85       66.09      8.91 o 
   0  20   8       20.02       24.01      5.24 o 
   1  20   8       44.97       47.50      5.73 o 
   2  20   8       31.15       33.48      5.42 o 
   3  20   8        0.38        0.31      3.93 o 
  -4  21   8        2.50        9.17      5.73 o 
  -3  21   8        4.55        8.85      4.50 o 
  -2  21   8       27.97       31.76      8.22 o 
  -1  21   8      214.26      227.03     17.29 o 
   0  21   8        1.59       -0.95      3.42 o 
   1  21   8        3.58        1.51      3.70 o 
   2  21   8        4.41       -1.22      3.48 o 
   3  21   8       16.50       16.72      5.04 o 
  -4  22   8        9.18        7.26      5.73 o 
  -3  22   8       74.52       87.22      8.73 o 
  -2  22   8       27.79       33.40      6.20 o 
  -1  22   8       67.95       84.20      9.14 o 
   0  22   8       74.56       76.97      6.82 o 
   1  22   8       44.36       46.97      5.87 o 
   2  22   8        3.77        1.34      4.15 o 
   3  22   8       66.91       68.40      7.94 o 
  -3  23   8        6.63       11.68      5.33 o 
  -2  23   8        3.67        7.01      4.84 o 
  -1  23   8       21.75       34.24      6.49 o 
   0  23   8       36.47       36.90      7.16 o 
   1  23   8        0.13       -1.82      3.59 o 
   2  23   8        3.79        3.05      4.31 o 
   3  23   8        4.19        7.57      4.76 o 
  -3  24   8       42.15       48.02      7.25 o 
  -2  24   8        0.00        2.21      4.45 o 
  -1  24   8       43.93       51.74     13.38 o 
   0  24   8       77.19       72.71      6.95 o 
   1  24   8        1.11        3.21      3.93 o 
   2  24   8       11.51       13.44      4.85 o 
  -3  25   8        1.20        3.54      7.26 o 
  -2  25   8        0.17       -2.75      4.68 o 
  -1  25   8        1.61       -0.85      4.78 o 
   0  25   8       81.96       91.00      7.64 o 
   1  25   8       13.48        6.95      4.34 o 
   2  25   8        3.24        0.41      4.34 o 
  -2  26   8        1.42        2.39      5.14 o 
  -1  26   8        0.01        2.04      4.78 o 
   0  26   8        0.26       -2.84      3.88 o 
   1  26   8        7.30        4.51      4.47 o 
   2  26   8        4.34        5.31      4.61 o 
  -2  27   8        4.61       -4.68      4.68 o 
  -1  27   8        2.30        3.06      4.95 o 
   0  27   8       58.69       64.89      9.05 o 
   1  27   8        1.51        2.42      4.34 o 
  -1  28   8       12.11       12.73      6.06 o 
   0  28   8        1.29        4.81      7.45 o 
   1  28   8       13.01       24.43      5.94 o 
   0  29   8        5.96        6.57      5.87 o 
  -5   0   9        0.23        8.03      7.26 o 
  -3   0   9       76.30       82.54      5.10 o 
  -1   0   9     1931.75     1894.80     36.88 o 
   1   0   9        6.67        8.42      3.76 o 
   3   0   9       10.44        4.89      2.91 o 
   5   0   9      209.59      240.45     18.35 o 
  -5   1   9      136.00      118.30     10.26 o 
  -4   1   9        6.12        1.60      2.86 o 
  -3   1   9       14.69       10.75      1.98 o 
  -2   1   9       56.54       52.66      2.89 o 
  -1   1   9      177.87      159.28      6.13 o 
   0   1   9        9.27       11.37      2.72 o 
   1   1   9        0.98        0.57      2.29 o 
   2   1   9        0.60       -1.64      1.77 o 
   3   1   9        5.24        2.33      1.95 o 
   4   1   9        6.01        3.25      3.31 o 
   5   1   9       65.34       56.19     11.47 o 
  -5   2   9       29.90       24.80      6.20 o 
  -4   2   9        8.60        7.33      3.26 o 
  -3   2   9       80.72       78.14      3.57 o 
  -2   2   9       12.70       10.72      2.30 o 
  -1   2   9      111.89       97.50      5.11 o 
   0   2   9       20.77       21.18      3.05 o 
   1   2   9       15.41       12.24      2.84 o 
   2   2   9       30.13       33.77      2.95 o 
   3   2   9        2.40        1.80      1.93 o 
   4   2   9        0.54        4.38      3.21 o 
   5   2   9        0.13       -1.15      7.26 o 
  -5   3   9        0.22        2.69      4.30 o 
  -4   3   9       72.27       64.55      5.21 o 
  -3   3   9       88.92       92.11      3.83 o 
  -2   3   9     2074.09     1944.22     26.26 o 
  -1   3   9        3.54        3.27      1.93 o 
   0   3   9      192.14      174.12      6.35 o 
   1   3   9       60.78       53.22      4.24 o 
   2   3   9        0.19       -1.60      1.80 o 
   3   3   9        2.29        2.28      2.04 o 
   4   3   9      142.34      138.17      6.84 o 
  -5   4   9        1.80       -4.99      6.12 o 
  -4   4   9      131.52       87.27      5.89 o 
  -3   4   9       15.07       10.99      2.33 o 
  -2   4   9       59.95       64.37      3.64 o 
  -1   4   9      109.39      115.51      4.14 o 
   0   4   9       85.16       85.32      7.56 o 
   1   4   9        0.59        0.80      1.47 o 
   2   4   9      133.71      140.16      5.09 o 
   3   4   9       15.09       18.49      3.65 o 
   4   4   9       23.97       29.54      4.30 o 
  -5   5   9        2.05       -4.01      4.01 o 
  -4   5   9       21.33       14.39      3.52 o 
  -3   5   9        1.53        1.23      2.49 o 
  -2   5   9       23.10       26.06      3.15 o 
  -1   5   9        1.29       -0.64      1.35 o 
   0   5   9      445.81      466.16     13.19 o 
   1   5   9       27.27       25.92      2.43 o 
   2   5   9       15.26       15.23      2.58 o 
   3   5   9        0.99        1.83      2.36 o 
   4   5   9       46.00       48.75      5.54 o 
  -5   6   9        4.21        1.15      4.60 o 
  -4   6   9        0.45       -0.02      2.64 o 
  -3   6   9      165.82      176.48     10.24 o 
  -2   6   9       23.64       23.31      2.65 o 
  -1   6   9      356.85      356.69      8.07 o 
   0   6   9      391.90      374.07      7.47 o 
   1   6   9       15.48       18.75      3.19 o 
   2   6   9       59.16       59.06      3.84 o 
   3   6   9        9.91        7.23      2.74 o 
   4   6   9       44.13       50.12      5.60 o 
  -5   7   9        9.97        6.50      7.45 o 
  -4   7   9       22.40       21.17      4.41 o 
  -3   7   9      154.74      137.93      9.12 o 
  -2   7   9      206.09      198.22      5.63 o 
  -1   7   9       16.15       14.01      2.16 o 
   0   7   9       14.57       19.03      2.32 o 
   1   7   9      110.33      108.34      5.86 o 
   2   7   9       43.65       47.46      3.62 o 
   3   7   9       94.53       96.06      5.34 o 
   4   7   9       81.74       72.90      6.53 o 
  -5   8   9        1.26        6.12      6.88 o 
  -4   8   9       56.75       55.10      5.86 o 
  -3   8   9      476.16      501.08     12.41 o 
  -2   8   9      110.87      124.04      5.41 o 
  -1   8   9        0.50       -2.08      2.08 o 
   0   8   9      361.49      360.12     11.28 o 
   1   8   9       18.80       24.15      3.47 o 
   2   8   9        5.15        6.76      2.98 o 
   3   8   9      255.94      260.32      8.51 o 
   4   8   9        4.88        7.74      6.87 o 
  -5   9   9        4.44        3.44      3.82 o 
  -4   9   9        7.11        2.84      3.53 o 
  -3   9   9      356.48      317.65      9.83 o 
  -2   9   9       72.44       82.90      6.66 o 
  -1   9   9       37.37       37.04      3.61 o 
   0   9   9      100.67      103.01      5.63 o 
   1   9   9      105.59       96.50      5.70 o 
   2   9   9        0.67        0.18      2.54 o 
   3   9   9       95.74       93.67      5.97 o 
   4   9   9        3.68        4.98      4.06 o 
  -5  10   9        3.17       -1.53      6.50 o 
  -4  10   9       20.39       23.34      4.67 o 
  -3  10   9      142.15      137.59      6.75 o 
  -2  10   9       32.29       28.82      3.30 o 
  -1  10   9       18.33       11.06      2.81 o 
   0  10   9      335.82      310.49      8.59 o 
   1  10   9       33.84       35.86      4.01 o 
   2  10   9       14.04        5.53      2.91 o 
   3  10   9        0.09        1.51      3.04 o 
   4  10   9       20.73       16.55      4.62 o 
  -5  11   9       16.69       31.35      9.17 o 
  -4  11   9      174.15      162.75      8.91 o 
  -3  11   9       91.09       92.69      6.31 o 
  -2  11   9       41.92       50.72      4.56 o 
  -1  11   9      146.20      139.94      6.91 o 
   0  11   9       25.33       40.05      4.03 o 
   1  11   9        0.01       -2.37      2.37 o 
   2  11   9       21.48       17.56      3.55 o 
   3  11   9        0.57       -3.63      5.79 o 
   4  11   9        3.91        1.92      3.70 o 
  -5  12   9        2.73        5.73      8.03 o 
  -4  12   9       13.84       24.73      4.78 o 
  -3  12   9        0.14        3.73      2.95 o 
  -2  12   9      149.69      136.52      6.52 o 
  -1  12   9        0.35       -2.50      2.50 o 
   0  12   9       12.28        9.67      3.54 o 
   1  12   9       20.71       18.17      3.53 o 
   2  12   9        4.04        5.93      3.62 o 
   3  12   9        4.62       -2.89      2.89 o 
   4  12   9        9.84        5.16      4.09 o 
  -5  13   9       42.09       38.99     11.09 o 
  -4  13   9       73.53       69.39      6.89 o 
  -3  13   9        0.71        0.72      2.81 o 
  -2  13   9      101.33      103.03      6.35 o 
  -1  13   9       46.08       32.04      4.70 o 
   0  13   9       18.44        9.07      3.42 o 
   1  13   9      238.93      259.76     11.22 o 
   2  13   9       70.82       70.16      6.31 o 
   3  13   9      101.65      117.59     12.02 o 
   4  13   9        4.26        8.91      4.18 o 
  -5  14   9       53.95       67.28     13.00 o 
  -4  14   9       22.79       36.19      5.60 o 
  -3  14   9        2.58       -1.29      3.48 o 
  -2  14   9       64.72       70.31      7.28 o 
  -1  14   9        0.77        1.86      2.85 o 
   0  14   9       44.79       37.04      4.76 o 
   1  14   9       59.74       72.95      6.83 o 
   2  14   9        7.27        3.19      3.52 o 
   3  14   9        7.84       11.93      4.33 o 
   4  14   9        3.14        2.58      4.07 o 
  -4  15   9        0.01        2.22      4.20 o 
  -3  15   9        2.83       -0.93      4.78 o 
  -2  15   9       37.80       29.35      5.27 o 
  -1  15   9      391.40      375.84     11.22 o 
   0  15   9       46.64       48.97      5.29 o 
   1  15   9       29.75       32.27      4.81 o 
   2  15   9       12.61        4.38      4.28 o 
   3  15   9       10.49       12.74      4.47 o 
   4  15   9        5.14        8.68      5.88 o 
  -4  16   9       10.29       11.80      4.59 o 
  -3  16   9       22.74       32.32      5.60 o 
  -2  16   9       19.01       17.45      4.60 o 
  -1  16   9        7.36       15.80      7.96 o 
   0  16   9       17.08       11.48      3.87 o 
   1  16   9        0.35       -0.07      3.44 o 
   2  16   9        7.37       10.14      4.21 o 
   3  16   9        0.65       -3.54      3.54 o 
   4  16   9        0.38        3.88      4.15 o 
  -4  17   9        3.18        7.65      5.93 o 
  -3  17   9       11.74       11.94      7.07 o 
  -2  17   9       15.58       16.69      4.95 o 
  -1  17   9      142.41      139.37      8.96 o 
   0  17   9        3.16        1.08      3.22 o 
   1  17   9        7.42        4.99      4.06 o 
   2  17   9        5.56        4.69      3.87 o 
   3  17   9       11.51        8.08      6.14 o 
  -4  18   9       47.75       51.87      6.58 o 
  -3  18   9        5.97        3.70      4.03 o 
  -2  18   9      162.82      153.53     20.07 o 
  -1  18   9      118.03      116.13      7.67 o 
   0  18   9       31.11       23.37      4.76 o 
   1  18   9        3.87        4.96      3.67 o 
   2  18   9        1.08        2.24      3.85 o 
   3  18   9        4.63        7.40      4.39 o 
  -4  19   9       56.75       67.65      7.42 o 
  -3  19   9       46.96       49.16     17.20 o 
  -2  19   9        1.69        1.09      4.18 o 
  -1  19   9       10.51        8.90      3.72 o 
   0  19   9        0.02        1.35      3.65 o 
   1  19   9        2.65        6.19      3.74 o 
   2  19   9       25.91       28.13      5.28 o 
   3  19   9        1.99        0.82      4.26 o 
  -4  20   9        7.38       20.64      6.88 o 
  -3  20   9        0.61       -0.41      4.03 o 
  -2  20   9       31.99       41.70      7.07 o 
  -1  20   9       89.11       76.38      8.51 o 
   0  20   9        5.00        3.65      3.49 o 
   1  20   9        7.88        9.37      4.64 o 
   2  20   9        9.60        4.08      4.26 o 
   3  20   9        0.00       -1.91      4.20 o 
  -3  21   9       10.34       10.76      4.95 o 
  -2  21   9       11.56       14.34      5.33 o 
  -1  21   9       14.03        8.04      5.00 o 
   0  21   9        0.29       -4.20      4.20 o 
   1  21   9        1.66        6.78      4.02 o 
   2  21   9        0.97        6.78      4.15 o 
   3  21   9        7.72        0.54      4.28 o 
  -3  22   9        1.33        5.61      5.54 o 
  -2  22   9        2.38       -0.54     10.89 o 
  -1  22   9        1.49        1.91      4.60 o 
   0  22   9       35.29       39.57      5.64 o 
   1  22   9       45.60       51.31      6.39 o 
   2  22   9        5.03        2.52      4.27 o 
  -3  23   9        0.45        2.84      4.74 o 
  -2  23   9        2.46        1.75      4.67 o 
  -1  23   9        1.34        0.12      4.84 o 
   0  23   9       47.93       39.41      5.66 o 
   1  23   9       27.28       34.11      5.66 o 
   2  23   9        4.27        5.50      4.78 o 
  -3  24   9       23.15       17.00      6.14 o 
  -2  24   9        0.05        0.07      8.98 o 
  -1  24   9        3.70       -0.24      4.95 o 
   0  24   9        3.49       12.86      4.77 o 
   1  24   9       10.27       10.85      4.74 o 
   2  24   9        0.71       -1.29      4.24 o 
  -2  25   9        0.99       -4.10      4.10 o 
  -1  25   9        0.12        2.48      5.41 o 
   0  25   9      197.20      215.73     10.63 o 
   1  25   9        1.86        4.09      6.69 o 
  -2  26   9        2.05       -4.67      4.67 o 
  -1  26   9        0.66       -1.88      5.16 o 
   0  26   9       16.08       27.12      7.16 o 
   1  26   9        1.85        1.05      4.57 o 
  -1  27   9        9.11        3.93      5.42 o 
   0  27   9        1.89       -1.20      5.93 o 
   1  27   9       10.92       17.97      9.17 o 
  -4   0  10        9.15        9.58      4.18 o 
  -2   0  10        0.53       -3.21      3.21 o 
   0   0  10        3.45        3.06      4.20 o 
   2   0  10       12.79        9.56      4.32 o 
   4   0  10       83.99       87.54     13.00 o 
  -5   1  10        4.28        1.33      4.95 o 
  -4   1  10        0.01       -0.67      2.58 o 
  -3   1  10        9.96        5.51      2.09 o 
  -2   1  10      181.29      169.07      5.72 o 
  -1   1  10     1733.36     1660.68     24.26 o 
   0   1  10      330.26      331.03      9.71 o 
   1   1  10       51.77       49.89      6.79 o 
   2   1  10      121.88      126.43      6.76 o 
   3   1  10        9.50       15.76      3.68 o 
   4   1  10       35.37       39.32      6.86 o 
  -5   2  10       13.69       -0.25      4.84 o 
  -4   2  10        1.54        1.06      3.44 o 
  -3   2  10        2.23        0.65      2.01 o 
  -2   2  10     1165.42     1109.94     15.74 o 
  -1   2  10       14.26       15.83      3.40 o 
   0   2  10        0.66        0.14      2.52 o 
   1   2  10        1.19        0.09      2.52 o 
   2   2  10       42.70       38.47      4.24 o 
   3   2  10       16.39       20.93      3.86 o 
   4   2  10        0.17       -0.70      9.37 o 
  -5   3  10        5.22       -4.45      4.45 o 
  -4   3  10      169.33      154.75      7.48 o 
  -3   3  10       11.03        5.79      2.23 o 
  -2   3  10       24.96       30.71      3.07 o 
  -1   3  10      745.61      713.54     13.61 o 
   0   3  10       20.50       18.61      3.29 o 
   1   3  10        5.52        0.48      3.42 o 
   2   3  10       48.81       45.64      4.58 o 
   3   3  10       34.24       33.76      4.31 o 
   4   3  10        0.34        0.84      8.03 o 
  -5   4  10        8.94       11.94      5.50 o 
  -4   4  10        0.20       -0.88      2.69 o 
  -3   4  10       61.98       55.20      4.26 o 
  -2   4  10     1707.66     1674.49     21.62 o 
  -1   4  10      820.79      813.42     16.90 o 
   0   4  10      115.07      118.60      7.86 o 
   1   4  10        3.41       -2.32      2.32 o 
   2   4  10       13.06       13.15      2.36 o 
   3   4  10       60.37       55.95      5.23 o 
   4   4  10       51.25       37.87      7.03 o 
  -5   5  10        0.01       -2.99      4.41 o 
  -4   5  10       55.01       45.44      4.82 o 
  -3   5  10        3.52        4.08      2.58 o 
  -2   5  10      304.58      286.04      8.74 o 
  -1   5  10        0.62        4.30      1.58 o 
   0   5  10        8.13        8.31      2.98 o 
   1   5  10       40.61       39.74      4.01 o 
   2   5  10        2.69        3.63      2.14 o 
   3   5  10        0.85       -0.37      2.98 o 
   4   5  10       56.75       60.26      7.84 o 
  -5   6  10        0.01       -6.28      6.88 o 
  -4   6  10        1.85       -0.96      4.97 o 
  -3   6  10       39.61       46.25      4.68 o 
  -2   6  10       45.99       42.87      3.42 o 
  -1   6  10       61.25       55.00      3.18 o 
   0   6  10      555.37      540.89     14.01 o 
   1   6  10        6.82        0.80      1.88 o 
   2   6  10       30.50       30.11      3.41 o 
   3   6  10       24.07       19.27      4.55 o 
   4   6  10        0.53       -0.31      4.68 o 
  -5   7  10        2.18        2.83      5.16 o 
  -4   7  10        1.45        1.68      5.35 o 
  -3   7  10      806.11      764.25     16.54 o 
  -2   7  10       95.64       92.78      4.42 o 
  -1   7  10        0.11       -1.72      1.72 o 
   0   7  10        0.13       -2.51      2.51 o 
   1   7  10       12.41        6.99      3.03 o 
   2   7  10       62.39       59.47      4.03 o 
   3   7  10       44.67       40.56      6.41 o 
   4   7  10        0.06        2.21      5.35 o 
  -5   8  10        3.17        8.55      4.22 o 
  -4   8  10        0.67        2.56      3.47 o 
  -3   8  10      237.09      227.07     10.81 o 
  -2   8  10       55.21       54.33      3.64 o 
  -1   8  10      192.18      180.29      5.33 o 
   0   8  10      160.15      142.19      7.11 o 
   1   8  10        0.01        2.66      2.94 o 
   2   8  10        6.57        5.52      2.45 o 
   3   8  10        1.67        7.29      3.88 o 
   4   8  10        0.81        0.76      4.87 o 
  -5   9  10        0.81       -2.29      3.75 o 
  -4   9  10       49.85       51.22      6.31 o 
  -3   9  10      136.71      152.62      7.32 o 
  -2   9  10        7.83        6.44      2.29 o 
  -1   9  10      162.23      177.00      5.46 o 
   0   9  10        1.15       -2.59      2.59 o 
   1   9  10      318.17      329.20     10.43 o 
   2   9  10        5.87        9.41      2.70 o 
   3   9  10        7.71        4.12      3.89 o 
   4   9  10        3.09        4.26      4.84 o 
  -5  10  10        0.14        1.05      4.03 o 
  -4  10  10       19.67       15.45      4.38 o 
  -3  10  10        2.90        3.22      3.07 o 
  -2  10  10        6.82        5.89      2.53 o 
  -1  10  10       53.45       55.25      4.55 o 
   0  10  10        4.18        2.42      2.91 o 
   1  10  10        1.07        0.30      2.94 o 
   2  10  10        2.56        5.14      3.09 o 
   3  10  10       70.87       79.71      5.83 o 
   4  10  10        8.66       12.27      5.54 o 
  -5  11  10        2.51       -3.82      6.50 o 
  -4  11  10        4.14       -2.48      5.73 o 
  -3  11  10        4.69        8.00      3.45 o 
  -2  11  10       66.98       64.52      4.44 o 
  -1  11  10        2.47       -2.36      2.36 o 
   0  11  10      115.71       94.02      5.96 o 
   1  11  10      221.08      216.39      8.06 o 
   2  11  10        3.08        1.91      3.00 o 
   3  11  10       15.09       17.84      3.99 o 
   4  11  10       21.64       23.46     11.47 o 
  -4  12  10       77.55       72.28      7.24 o 
  -3  12  10        7.37        6.28      3.23 o 
  -2  12  10        0.21        0.96      3.78 o 
  -1  12  10       15.58       14.68      4.63 o 
   0  12  10       80.69       66.22      5.14 o 
   1  12  10      163.15      150.69      7.59 o 
   2  12  10        2.60        1.13      2.95 o 
   3  12  10       40.00       51.15      5.16 o 
   4  12  10        0.50       -1.49      4.84 o 
  -4  13  10        8.81        8.65      4.22 o 
  -3  13  10        1.17       -1.36      2.80 o 
  -2  13  10       92.96      106.30      8.91 o 
  -1  13  10       78.34       83.68      6.34 o 
   0  13  10      192.49      175.89      8.73 o 
   1  13  10       30.78       31.76      5.01 o 
   2  13  10        6.36       12.10      4.26 o 
   3  13  10        4.30        1.59      3.46 o 
   4  13  10        3.07       -1.72      5.54 o 
  -4  14  10        8.98       10.25      6.88 o 
  -3  14  10       19.65       13.72      3.77 o 
  -2  14  10       22.37       23.91      5.14 o 
  -1  14  10      263.80      249.21      9.45 o 
   0  14  10        6.10        6.41      3.52 o 
   1  14  10       13.98       21.80      4.78 o 
   2  14  10       98.58       87.94      7.41 o 
   3  14  10       21.65       13.43      4.78 o 
  -4  15  10       16.29       16.02      7.26 o 
  -3  15  10        0.77        4.45      3.35 o 
  -2  15  10        1.84       -3.82      3.82 o 
  -1  15  10       39.75       41.51      5.06 o 
   0  15  10        0.01       -1.13      3.03 o 
   1  15  10       30.91       36.06      7.42 o 
   2  15  10       44.02       49.28     10.82 o 
   3  15  10        1.49       -2.80      3.89 o 
  -4  16  10        6.82        4.74      4.38 o 
  -3  16  10       44.09       53.00      6.89 o 
  -2  16  10        2.02       -2.12      3.48 o 
  -1  16  10       72.85       79.51      9.64 o 
   0  16  10        1.54       -3.18      3.18 o 
   1  16  10        0.00       -1.17      3.38 o 
   2  16  10       30.61       27.67      5.38 o 
   3  16  10        4.25        5.09      4.28 o 
  -4  17  10       37.69       46.32      6.50 o 
  -3  17  10        5.90        2.33      4.30 o 
  -2  17  10       39.31       26.15      5.77 o 
  -1  17  10       46.50       45.77      5.30 o 
   0  17  10        8.35        4.57      3.67 o 
   1  17  10        0.70       -2.81      3.60 o 
   2  17  10       88.81       81.06      7.46 o 
   3  17  10        1.43        3.28      4.47 o 
  -4  18  10       10.89       15.62      5.93 o 
  -3  18  10        2.53       -3.82      3.95 o 
  -2  18  10        1.64       -1.07      4.40 o 
  -1  18  10        4.60        5.81      3.65 o 
   0  18  10       26.11       20.33      4.48 o 
   1  18  10        2.24       -3.45      3.45 o 
   2  18  10      119.82      127.55     10.78 o 
   3  18  10        6.34        6.78      4.76 o 
  -4  19  10       11.85       27.14      9.17 o 
  -3  19  10        7.17        9.70      5.22 o 
  -2  19  10        3.43       12.04      4.87 o 
  -1  19  10       24.16       32.47      6.31 o 
   0  19  10        1.41        1.61      3.52 o 
   1  19  10        3.84       -2.91      3.41 o 
   2  19  10       42.59       49.82      6.73 o 
   3  19  10        0.27        1.81      4.53 o 
  -3  20  10        3.02        5.93      5.73 o 
  -2  20  10        0.10       -0.52      4.45 o 
  -1  20  10       17.19       18.84      5.93 o 
   0  20  10       25.43       30.26      5.16 o 
   1  20  10        9.91        8.01      6.39 o 
   2  20  10        5.76        4.79      4.31 o 
  -3  21  10       27.68       30.05      6.34 o 
  -2  21  10        0.48       -1.95      4.10 o 
  -1  21  10       17.37       22.04      6.04 o 
   0  21  10       30.58       32.45      5.49 o 
   1  21  10       41.16       50.58      6.38 o 
   2  21  10        6.63        3.56      4.54 o 
  -3  22  10       58.60       55.01      8.06 o 
  -2  22  10        8.08        6.74      4.95 o 
  -1  22  10        8.29       11.03      9.75 o 
   0  22  10        3.90        4.72      4.18 o 
   1  22  10        5.87        5.55      4.48 o 
   2  22  10        3.45       -4.74      4.81 o 
  -2  23  10       10.22       11.22      5.60 o 
  -1  23  10        3.00        3.87      4.95 o 
   0  23  10        0.01       -3.80      3.80 o 
   1  23  10        1.09        3.03      4.34 o 
   2  23  10        0.22       -4.80      4.80 o 
  -2  24  10        0.44        0.41      5.22 o 
  -1  24  10        9.14        1.83      8.03 o 
   0  24  10       20.92       23.41      7.26 o 
   1  24  10        1.18        0.58      4.69 o 
  -2  25  10        0.02       -4.59      4.59 o 
  -1  25  10        1.45        0.79      5.16 o 
   0  25  10        1.06       -0.18      5.27 o 
   1  25  10       13.56       12.97      5.27 o 
  -1  26  10        4.16        5.77      5.78 o 
   0  26  10       23.21       21.22      7.30 o 
  -5   0  11       14.37        9.17      7.65 o 
  -3   0  11        0.42       -2.94      2.94 o 
  -1   0  11     3513.17     3403.93     62.15 o 
   1   0  11       12.21        7.89      4.59 o 
   3   0  11        3.35        7.65      4.87 o 
  -5   1  11        3.88       -3.54      4.72 o 
  -4   1  11        0.28        0.05      2.58 o 
  -3   1  11        1.13       -2.81      2.81 o 
  -2   1  11       13.31       14.76      3.13 o 
  -1   1  11      176.15      196.14     13.30 o 
   0   1  11      476.95      460.71     11.27 o 
   1   1  11        2.27        1.07      2.79 o 
   2   1  11       19.82       25.04      4.11 o 
   3   1  11        5.47        6.26      3.52 o 
   4   1  11        0.16        2.13      5.00 o 
  -5   2  11        2.17        1.86      5.27 o 
  -4   2  11       16.24       14.57      3.75 o 
  -3   2  11       15.78        7.83      2.81 o 
  -2   2  11       14.90        8.17      2.34 o 
  -1   2  11        3.75        0.43      3.02 o 
   0   2  11       32.94       32.51      4.06 o 
   1   2  11       35.77       31.30      4.15 o 
   2   2  11       22.33       21.32      3.90 o 
   3   2  11       18.63       21.11      4.15 o 
   4   2  11        0.42        2.41      5.27 o 
  -5   3  11        1.61       -4.72      4.72 o 
  -4   3  11        0.00       -1.01      3.66 o 
  -3   3  11        0.67        0.02      2.26 o 
  -2   3  11      499.93      478.09      9.24 o 
  -1   3  11        1.20        1.01      2.79 o 
   0   3  11       78.42       75.29      5.43 o 
   1   3  11       17.88       10.30      3.28 o 
   2   3  11       34.17       39.87      4.56 o 
   3   3  11        7.83       16.30      3.96 o 
   4   3  11       22.56       14.71      6.08 o 
  -5   4  11        2.64       -4.97      4.97 o 
  -4   4  11        5.59       -3.16      3.16 o 
  -3   4  11        2.17        2.55      2.61 o 
  -2   4  11       96.38      102.81      5.16 o 
  -1   4  11        0.33       -2.91      2.91 o 
   0   4  11       69.15       70.96      5.37 o 
   1   4  11       15.99       13.18      3.46 o 
   2   4  11       26.07       31.88      5.63 o 
   3   4  11        0.94       -1.21      3.77 o 
   4   4  11        3.66        6.47      5.22 o 
  -5   5  11        3.38        1.76      5.39 o 
  -4   5  11       15.43        7.84      4.40 o 
  -3   5  11       13.63       14.13      3.09 o 
  -2   5  11       44.11       48.79      3.46 o 
  -1   5  11      274.52      264.88      8.30 o 
   0   5  11      834.52      849.02     23.12 o 
   1   5  11      173.93      157.88      7.95 o 
   2   5  11        0.44       -2.31      3.86 o 
   3   5  11        1.62       -2.82      3.67 o 
   4   5  11       38.90       45.67     10.32 o 
  -5   6  11        4.42       11.43      6.12 o 
  -4   6  11        3.94        1.36      3.58 o 
  -3   6  11        6.81       11.55      2.94 o 
  -2   6  11        0.65       -0.20      2.12 o 
  -1   6  11       44.99       40.50      4.27 o 
   0   6  11        8.20        6.10      3.75 o 
   1   6  11      101.85      101.28      6.39 o 
   2   6  11       19.96       17.50      3.68 o 
   3   6  11        1.51        4.09      3.96 o 
   4   6  11        2.74       -1.54      5.54 o 
  -5   7  11       32.02       45.91      6.59 o 
  -4   7  11        0.07       -1.91      3.48 o 
  -3   7  11       86.46       70.45      5.70 o 
  -2   7  11       45.69       51.36      3.61 o 
  -1   7  11       12.43       11.03      3.09 o 
   0   7  11        0.98        3.08      3.01 o 
   1   7  11       69.85       51.59      4.94 o 
   2   7  11        5.90        9.55      3.41 o 
   3   7  11        7.39       13.17      4.37 o 
   4   7  11        4.45       10.32      5.68 o 
  -5   8  11        5.78        6.61      4.68 o 
  -4   8  11        0.28       -0.24      3.82 o 
  -3   8  11      127.19      126.80      6.78 o 
  -2   8  11      139.58      138.86      5.41 o 
  -1   8  11       66.41       59.00      4.86 o 
   0   8  11      110.44      100.98      6.23 o 
   1   8  11      113.37      115.07      6.82 o 
   2   8  11        2.88       -1.28      3.05 o 
   3   8  11        1.40        0.56      4.82 o 
   4   8  11       19.35       13.08      5.81 o 
  -4   9  11        3.23        0.66      3.67 o 
  -3   9  11       75.07       65.03      5.42 o 
  -2   9  11        0.54       -0.52      2.14 o 
  -1   9  11        6.86        1.92      2.70 o 
   0   9  11       43.73       40.15      4.46 o 
   1   9  11      141.35      130.81      7.36 o 
   2   9  11       22.67       26.68      4.30 o 
   3   9  11        3.65        6.19      4.31 o 
   4   9  11       12.01       21.02      9.17 o 
  -4  10  11        9.67        5.54      4.13 o 
  -3  10  11       23.74       28.99      4.29 o 
  -2  10  11        2.46        2.62      2.86 o 
  -1  10  11      125.65      124.50      6.44 o 
   0  10  11      188.61      159.97      7.37 o 
   1  10  11      229.15      253.20      8.91 o 
   2  10  11       19.15       12.21      3.76 o 
   3  10  11       33.31       36.07      5.79 o 
  -4  11  11       16.64       13.12      5.73 o 
  -3  11  11        0.00        0.37      2.98 o 
  -2  11  11       34.24       28.88      4.10 o 
  -1  11  11        0.22        0.75      3.70 o 
   0  11  11       24.98       18.61      3.77 o 
   1  11  11        1.04        5.24      3.27 o 
   2  11  11       22.38       20.88      4.19 o 
   3  11  11        5.80        4.90      4.15 o 
  -4  12  11        1.60        4.49      4.20 o 
  -3  12  11        0.57       -0.71      3.22 o 
  -2  12  11      221.40      202.40      8.31 o 
  -1  12  11       36.23       45.95      5.96 o 
   0  12  11       25.34       28.71      4.16 o 
   1  12  11       76.29       79.90      6.16 o 
   2  12  11        3.21        0.12      3.33 o 
   3  12  11        5.34       -2.53      4.81 o 
  -4  13  11       20.42       18.26      5.22 o 
  -3  13  11       55.77       55.54      5.51 o 
  -2  13  11       19.69       20.14      3.96 o 
  -1  13  11      144.53      146.19      8.28 o 
   0  13  11        4.63       -2.30      3.23 o 
   1  13  11        1.77       -0.29      3.19 o 
   2  13  11        8.23        8.21      4.31 o 
   3  13  11        0.94       -3.65      3.65 o 
  -4  14  11        1.48       -0.97      3.95 o 
  -3  14  11        2.04        4.31      3.94 o 
  -2  14  11        0.63       -0.31      7.84 o 
  -1  14  11        2.14        0.20      3.13 o 
   0  14  11       22.43        7.31      4.04 o 
   1  14  11       52.21       53.11      6.39 o 
   2  14  11        0.09        2.54      4.54 o 
   3  14  11        5.65       10.15      4.81 o 
  -4  15  11        5.45        8.03      4.59 o 
  -3  15  11       20.94       30.20      4.59 o 
  -2  15  11       13.63       10.79      4.84 o 
  -1  15  11        3.61        1.93      3.36 o 
   0  15  11        0.30        3.40      3.42 o 
   1  15  11        4.44        2.62      3.80 o 
   2  15  11        9.43        9.71      6.63 o 
   3  15  11        0.00        0.66      4.29 o 
  -4  16  11        0.00        0.53      4.22 o 
  -3  16  11        0.00        2.76      4.16 o 
  -2  16  11       15.57       15.31      5.33 o 
  -1  16  11        0.32        4.99      3.60 o 
   0  16  11       29.14       27.88      5.31 o 
   1  16  11        6.75        7.42      4.48 o 
   2  16  11       86.31       95.64     11.07 o 
   3  16  11       13.44       19.10      5.50 o 
  -3  17  11        5.65        9.07      4.26 o 
  -2  17  11       31.22       35.26      6.42 o 
  -1  17  11       37.83       36.89      6.89 o 
   0  17  11        0.00        1.33      3.57 o 
   1  17  11        8.86       19.86      4.96 o 
   2  17  11        5.01        5.06      4.93 o 
  -3  18  11        1.24       -2.93      3.52 o 
  -2  18  11       41.36       39.58      6.79 o 
  -1  18  11        0.88        0.18      4.97 o 
   0  18  11        2.99        0.66      3.62 o 
   1  18  11        4.37        1.82      4.07 o 
   2  18  11        8.94        6.07      4.48 o 
  -3  19  11       15.11       12.00      5.50 o 
  -2  19  11        7.89       11.18      5.73 o 
  -1  19  11        0.50        1.39      4.41 o 
   0  19  11        0.44       -1.45      3.74 o 
   1  19  11        1.80        1.39      3.99 o 
   2  19  11       13.38       11.01      4.95 o 
  -3  20  11        0.04        2.43      4.95 o 
  -2  20  11      119.78      111.62     10.45 o 
  -1  20  11       14.54       14.60      6.04 o 
   0  20  11       50.45       53.38      6.68 o 
   1  20  11       26.76       32.13     10.54 o 
   2  20  11        2.01        1.49      4.68 o 
  -3  21  11       12.54       18.35      7.65 o 
  -2  21  11        5.63        2.31      4.95 o 
  -1  21  11        0.00       -0.08      4.84 o 
   0  21  11       18.45       22.21      6.57 o 
   1  21  11       27.46       40.06      6.39 o 
   2  21  11       24.87       20.44      6.97 o 
  -2  22  11        2.60        6.94      5.54 o 
  -1  22  11        4.67        6.47      5.54 o 
   0  22  11        4.20        0.30      4.15 o 
   1  22  11       43.28       58.05      7.28 o 
  -2  23  11        6.01       -1.93      4.95 o 
  -1  23  11        1.61        5.39      5.81 o 
   0  23  11        8.64       13.87      6.47 o 
   1  23  11        0.04        2.45      7.52 o 
  -1  24  11        0.16       -3.97      5.00 o 
   0  24  11       29.75       36.32      8.37 o 
  -4   0  12       24.58       24.79      5.39 o 
  -2   0  12       11.74       12.01      4.59 o 
   0   0  12       28.64       26.94      6.04 o 
   2   0  12       64.63       65.48     21.60 o 
  -4   1  12       17.82       21.51      3.67 o 
  -3   1  12        8.93        7.26      4.32 o 
  -2   1  12      158.56      153.80      7.04 o 
  -1   1  12      402.49      367.51     10.17 o 
   0   1  12       55.16       55.30      5.20 o 
   1   1  12       11.98        8.62      3.52 o 
   2   1  12       86.03       85.99      6.43 o 
   3   1  12       12.56       11.27      4.15 o 
  -4   2  12       17.14       14.14      3.42 o 
  -3   2  12       13.28       12.12      4.72 o 
  -2   2  12       12.07       17.08      3.37 o 
  -1   2  12       62.39       66.77      5.48 o 
   0   2  12       41.97       38.41      4.63 o 
   1   2  12       52.41       53.04      5.30 o 
   2   2  12       69.11       76.31      6.18 o 
   3   2  12       23.91       23.21      5.21 o 
  -4   3  12        0.43        1.72      4.05 o 
  -3   3  12        2.97        3.70      5.54 o 
  -2   3  12       33.19       35.52      4.05 o 
  -1   3  12        0.64        0.58      3.48 o 
   0   3  12      397.89      399.71     15.12 o 
   1   3  12        7.46       10.64      3.56 o 
   2   3  12       44.77       45.71      5.19 o 
   3   3  12        1.25        1.01      4.15 o 
  -4   4  12       10.22       18.73      5.14 o 
  -3   4  12       28.72       35.34      6.20 o 
  -2   4  12      105.65      107.84      7.16 o 
  -1   4  12       20.70       22.41      3.85 o 
   0   4  12      705.16      693.04     14.80 o 
   1   4  12       15.41       18.52      4.05 o 
   2   4  12       66.67       65.25      5.86 o 
   3   4  12        8.81       15.44     10.51 o 
  -4   5  12       37.85       51.23      6.47 o 
  -3   5  12       48.88       38.40      9.56 o 
  -2   5  12       18.21       22.37      3.49 o 
  -1   5  12       54.47       55.32      5.01 o 
   0   5  12        2.92       11.27      3.55 o 
   1   5  12       72.28       74.52      5.96 o 
   2   5  12       26.24       30.33      5.83 o 
   3   5  12        0.87        0.45      4.26 o 
  -4   6  12       20.07       22.59      5.11 o 
  -3   6  12       14.74       29.00      5.66 o 
  -2   6  12        0.99       -2.40      2.40 o 
  -1   6  12        1.51        2.20      2.79 o 
   0   6  12      523.03      501.93     12.40 o 
   1   6  12      287.18      276.00     13.79 o 
   2   6  12       21.85       24.30      4.32 o 
   3   6  12        0.09       -3.76      3.76 o 
  -4   7  12       12.68       13.38      6.50 o 
  -3   7  12       40.27       23.32      7.65 o 
  -2   7  12       24.36       24.37      3.68 o 
  -1   7  12        7.63       12.02      3.38 o 
   0   7  12       30.23       33.25      4.49 o 
   1   7  12      118.39      118.15      7.24 o 
   2   7  12        4.79        9.41      3.75 o 
   3   7  12        0.99        3.19      5.74 o 
  -4   8  12        0.86        1.91      5.35 o 
  -3   8  12        4.70       -2.29      3.91 o 
  -2   8  12        6.57        7.97      3.76 o 
  -1   8  12        0.38        1.64      2.78 o 
   0   8  12        7.71        9.68      3.45 o 
   1   8  12      203.92      213.65      8.56 o 
   2   8  12       17.32       17.03      4.06 o 
   3   8  12        5.61        0.86      4.34 o 
  -4   9  12        3.38       10.70      6.50 o 
  -3   9  12       37.63       46.92      6.62 o 
  -2   9  12        4.50       -2.95      4.30 o 
  -1   9  12      134.83      130.88      7.15 o 
   0   9  12        4.42        3.22      3.47 o 
   1   9  12       90.64       97.76      8.80 o 
   2   9  12       57.07       53.70      5.63 o 
   3   9  12        0.29       -1.03      4.38 o 
  -4  10  12       11.39        4.20      5.73 o 
  -3  10  12       22.09       32.63      5.93 o 
  -2  10  12       31.04       21.81      8.22 o 
  -1  10  12        3.15        4.76      3.09 o 
   0  10  12        0.30        3.08      3.30 o 
   1  10  12        0.01        0.17      5.24 o 
   2  10  12       33.72       40.66      5.38 o 
   3  10  12        0.29       -0.22      5.26 o 
  -4  11  12        8.50        7.26      6.12 o 
  -3  11  12       40.10       36.28     10.51 o 
  -2  11  12       36.97       30.81      5.81 o 
  -1  11  12        3.52       -2.71      2.71 o 
   0  11  12      121.76      115.80      7.11 o 
   1  11  12       11.45       16.99      6.17 o 
   2  11  12        0.00        4.24      3.65 o 
   3  11  12        0.13        2.35      4.40 o 
  -4  12  12        6.50        5.35      5.73 o 
  -3  12  12       11.12        4.59      5.73 o 
  -2  12  12        0.70       -2.78      3.86 o 
  -1  12  12        1.44        6.78      3.48 o 
   0  12  12       21.17       14.07      3.86 o 
   1  12  12      151.12      164.91     12.52 o 
   2  12  12        1.30        3.75      3.87 o 
   3  12  12       11.34       16.94      5.37 o 
  -4  13  12        4.61        5.35      6.12 o 
  -3  13  12       29.99       34.71      6.31 o 
  -2  13  12       39.15       34.42      6.22 o 
  -1  13  12       67.41       68.98     11.58 o 
   0  13  12        0.02       -0.45      4.13 o 
   1  13  12        3.41        4.81      3.64 o 
   2  13  12       37.86       42.85      6.37 o 
   3  13  12       18.94       22.97      6.89 o 
  -3  14  12       29.17       31.29      6.31 o 
  -2  14  12        1.62        6.18      4.57 o 
  -1  14  12       17.41       16.52      8.58 o 
   0  14  12       21.68       15.25      4.40 o 
   1  14  12       35.22       35.66      6.16 o 
   2  14  12       46.43       39.34      6.60 o 
  -3  15  12        4.86        2.26      4.41 o 
  -2  15  12       69.80       61.66      7.97 o 
  -1  15  12        3.78        9.02      4.09 o 
   0  15  12       35.81       55.46      6.48 o 
   1  15  12        0.83       -3.79      3.87 o 
   2  15  12        0.56        0.30      4.58 o 
  -3  16  12        9.26       12.72      5.50 o 
  -2  16  12        8.19       10.94      5.39 o 
  -1  16  12      201.55      194.57     19.11 o 
   0  16  12       36.12       36.89      5.90 o 
   1  16  12        7.98        7.15      4.44 o 
   2  16  12       23.72       17.55      6.12 o 
  -3  17  12        0.95        8.88      6.12 o 
  -2  17  12        0.14       -3.89      4.57 o 
  -1  17  12        7.69        7.65      5.14 o 
   0  17  12       22.01       19.45      5.27 o 
   1  17  12        0.70       -2.56      5.07 o 
   2  17  12        0.93       -3.10      3.93 o 
  -3  18  12        0.06       -0.54      4.68 o 
  -2  18  12        0.05        1.42      4.59 o 
  -1  18  12       19.15       25.03      6.62 o 
   0  18  12        9.42       11.61      7.78 o 
   1  18  12        2.94        4.03      4.55 o 
   2  18  12       31.95       45.29      6.75 o 
  -2  19  12       12.87       14.57      5.81 o 
  -1  19  12       19.90       12.23      5.68 o 
   0  19  12        0.59       -3.58      3.87 o 
   1  19  12        0.22        0.54      4.24 o 
  -2  20  12        0.02        1.02      4.95 o 
  -1  20  12        0.52       -1.84      5.05 o 
   0  20  12        5.08        8.23      4.83 o 
   1  20  12        8.08       15.00      5.75 o 
  -2  21  12       13.21       13.56      6.06 o 
  -1  21  12        8.46        5.18     10.32 o 
   0  21  12       15.15        7.92      6.08 o 
   1  21  12        2.19        2.35      4.61 o 
  -1  22  12        0.49        1.01      5.39 o 
   0  22  12        0.25       -5.14      5.14 o 
  -3   0  13        1.54       -0.76      6.12 o 
  -1   0  13      600.75      573.66     32.30 o 
   1   0  13       45.93       42.69      7.43 o 
   3   0  13       59.86       65.37     13.00 o 
  -4   1  13       45.83       45.89      7.03 o 
  -3   1  13       49.21       65.68      7.82 o 
  -2   1  13       47.47       49.28      4.79 o 
  -1   1  13       29.99       35.45      4.56 o 
   0   1  13       25.74       26.78      4.35 o 
   1   1  13        0.28       -3.18      3.18 o 
   2   1  13       22.37       20.84      4.59 o 
   3   1  13       10.02       15.32      5.93 o 
  -4   2  13        5.22       12.96      5.11 o 
  -3   2  13       33.49       32.29      6.35 o 
  -2   2  13        2.62        7.28      2.97 o 
  -1   2  13      216.60      218.49      8.29 o 
   0   2  13       10.49       10.49      4.30 o 
   1   2  13      114.34      106.44      7.04 o 
   2   2  13       43.67       31.42      5.48 o 
   3   2  13        1.21       -0.25      5.27 o 
  -4   3  13       19.15       13.38      7.26 o 
  -3   3  13       47.06       68.42     11.47 o 
  -2   3  13       46.57       44.67      4.59 o 
  -1   3  13       60.01       55.29      5.20 o 
   0   3  13       38.93       39.89      5.61 o 
   1   3  13        2.45        0.65      3.14 o 
   2   3  13        0.52       -2.92      3.34 o 
   3   3  13       74.32       90.68      8.99 o 
  -4   4  13        9.33       15.67      7.65 o 
  -3   4  13        1.42        0.72      4.30 o 
  -2   4  13       33.24       36.60      4.40 o 
  -1   4  13       15.93       16.78      3.77 o 
   0   4  13      140.06      145.24      7.96 o 
   1   4  13       25.01       34.12      7.28 o 
   2   4  13       12.30       12.47      4.11 o 
   3   4  13        2.98        7.85      4.82 o 
  -4   5  13        2.06       -1.91      5.73 o 
  -3   5  13        6.85       13.19      5.41 o 
  -2   5  13       57.87       68.37      7.13 o 
  -1   5  13      158.93      161.01      8.15 o 
   0   5  13      217.53      200.45      8.51 o 
   1   5  13       63.22       60.26      5.81 o 
   2   5  13        0.12        5.05      3.67 o 
   3   5  13       18.64       11.13      5.36 o 
  -4   6  13        6.33        0.00      6.12 o 
  -3   6  13        8.31       12.80      5.27 o 
  -2   6  13        5.23        5.23      5.47 o 
  -1   6  13       17.48       18.36      4.80 o 
   0   6  13       11.25        7.82      3.61 o 
   1   6  13       60.67       56.53      5.72 o 
   2   6  13        0.05        2.13      3.68 o 
   3   6  13        9.19        4.75      4.59 o 
  -4   7  13       31.59       24.47      8.41 o 
  -3   7  13        2.46       -2.10      4.05 o 
  -2   7  13       91.05       99.95      7.76 o 
  -1   7  13        0.22        2.39      3.06 o 
   0   7  13        0.01        1.78      3.28 o 
   1   7  13        4.04       13.04      4.05 o 
   2   7  13       18.07       16.27      4.38 o 
   3   7  13        5.78        4.60      4.60 o 
  -4   8  13       10.51       10.32      7.26 o 
  -3   8  13        1.39        2.29      6.12 o 
  -2   8  13       10.84       12.55      4.18 o 
  -1   8  13        0.53       -0.86      3.00 o 
   0   8  13      262.08      259.82      9.45 o 
   1   8  13      332.32      336.29     10.98 o 
   2   8  13        4.95        2.91      3.78 o 
   3   8  13        3.95       14.63      6.35 o 
  -4   9  13       23.36       22.55      8.03 o 
  -3   9  13        2.31        2.68      6.50 o 
  -2   9  13       50.35       56.56      6.22 o 
  -1   9  13       27.82       30.59      4.44 o 
   0   9  13        5.25        6.37      3.57 o 
   1   9  13        9.42       11.71      4.11 o 
   2   9  13        4.79       -1.73      3.70 o 
  -3  10  13        3.92        4.97      6.12 o 
  -2  10  13        5.72        5.99      3.97 o 
  -1  10  13       19.65       26.07      4.63 o 
   0  10  13      110.56       95.56      6.84 o 
   1  10  13      168.24      154.67      8.72 o 
   2  10  13       16.85        9.13      4.19 o 
  -3  11  13       26.62       26.38      8.41 o 
  -2  11  13        0.01        0.96      4.32 o 
  -1  11  13       13.81       12.93      5.13 o 
   0  11  13        2.43        2.14      3.38 o 
   1  11  13        0.47        3.89      3.58 o 
   2  11  13        3.94        3.78      3.86 o 
  -3  12  13       22.04       34.02      9.17 o 
  -2  12  13        1.52        2.69      4.45 o 
  -1  12  13        4.75        2.64      3.80 o 
   0  12  13       36.36       41.78      5.12 o 
   1  12  13       16.52       20.60      4.92 o 
   2  12  13       49.23       63.05      7.46 o 
  -3  13  13        0.66        7.26      6.88 o 
  -2  13  13        4.67       -2.73      6.69 o 
  -1  13  13       26.24       21.46      4.94 o 
   0  13  13       13.48       11.56      4.86 o 
   1  13  13       39.14       44.80      5.58 o 
   2  13  13       83.86       83.52      8.31 o 
  -3  14  13        0.09        2.68      6.50 o 
  -2  14  13        1.17        3.26      4.84 o 
  -1  14  13       65.10       51.46      7.70 o 
   0  14  13       41.26       52.77      6.62 o 
   1  14  13        2.50        3.73      4.40 o 
   2  14  13        0.05        9.22      5.22 o 
  -3  15  13        4.81        3.82      6.50 o 
  -2  15  13       13.13       12.74      5.50 o 
  -1  15  13        0.99        0.75      4.72 o 
   0  15  13       17.07        8.49      6.33 o 
   1  15  13        5.10        9.83      5.07 o 
   2  15  13        9.99       19.08      6.97 o 
  -2  16  13        2.84        3.73      5.16 o 
  -1  16  13       12.29        9.56      5.68 o 
   0  16  13        2.64        3.77      4.40 o 
   1  16  13        0.32        3.21      4.68 o 
  -2  17  13        3.46       -0.31      5.05 o 
  -1  17  13        5.68        2.39      8.60 o 
   0  17  13       30.65       30.01      5.96 o 
   1  17  13        4.61        1.81      4.62 o 
  -2  18  13        0.18        3.52      5.23 o 
  -1  18  13        0.43       -5.35      5.35 o 
   0  18  13        8.57       18.99      5.52 o 
   1  18  13        1.01       -4.21      4.21 o 
  -1  19  13       46.64       57.43      9.05 o 
   0  19  13       16.97       21.59      7.08 o 
  -1  20  13        8.14       13.92     11.85 o 
  -2   0  14       20.85       20.59      5.93 o 
   0   0  14       15.65       19.81      6.20 o 
   2   0  14        0.16       -5.22      5.22 o 
  -3   1  14       10.77        8.20      5.54 o 
  -2   1  14       99.07      111.90      7.00 o 
  -1   1  14        3.51        6.81      3.38 o 
   0   1  14       24.76       28.08      4.63 o 
   1   1  14       20.54       20.98      4.57 o 
   2   1  14       34.97       26.85      5.05 o 
  -3   2  14       62.84       74.94     15.48 o 
  -2   2  14        6.49        4.98      4.02 o 
  -1   2  14        0.84        1.37      3.15 o 
   0   2  14       23.89       24.89      5.19 o 
   1   2  14        0.35       -2.33      3.53 o 
   2   2  14        1.03        0.82      5.74 o 
  -3   3  14        0.00        0.58      4.57 o 
  -2   3  14        8.57       11.31      5.62 o 
  -1   3  14        0.12        1.81      4.80 o 
   0   3  14        1.46        1.66      3.36 o 
   1   3  14        0.03        1.25      3.62 o 
   2   3  14       39.40       31.62      5.23 o 
  -3   4  14       18.24       18.00      5.87 o 
  -2   4  14        0.43       -0.79      4.87 o 
  -1   4  14       19.93       24.60      4.58 o 
   0   4  14       66.08       61.72      8.88 o 
   1   4  14        2.90       -1.00      3.55 o 
   2   4  14       14.02       13.15      4.42 o 
  -3   5  14        2.79        5.86      5.39 o 
  -2   5  14        0.25       -1.33      3.54 o 
  -1   5  14        1.45        2.11      3.26 o 
   0   5  14        4.22        4.05      3.67 o 
   1   5  14        1.87        3.10      3.85 o 
   2   5  14        2.39        3.49      4.08 o 
  -3   6  14        1.95        4.41      5.11 o 
  -2   6  14        4.17        1.90      4.14 o 
  -1   6  14        5.63        8.42      3.59 o 
   0   6  14       22.35       19.49      4.39 o 
   1   6  14       64.21       56.81      5.99 o 
   2   6  14        8.37        4.48      4.18 o 
  -3   7  14        0.20        2.94      5.00 o 
  -2   7  14       85.07       94.53      8.00 o 
  -1   7  14       17.67       20.80      4.25 o 
   0   7  14        4.97        3.77      3.65 o 
   1   7  14       21.53       32.44      5.96 o 
   2   7  14        0.51        3.97      3.99 o 
  -3   8  14        1.41       -2.68      6.12 o 
  -2   8  14        9.45       15.08      4.78 o 
  -1   8  14        4.65        3.79      3.50 o 
   0   8  14        0.08        2.54      3.36 o 
   1   8  14       46.02       43.59      5.46 o 
   2   8  14        6.18        1.94      4.14 o 
  -3   9  14        9.48       15.29      8.79 o 
  -2   9  14        4.82        5.34      4.33 o 
  -1   9  14       27.77       30.40      4.70 o 
   0   9  14        4.39        2.18      3.52 o 
   1   9  14      127.60      127.43      8.27 o 
   2   9  14        0.01        1.74      4.24 o 
  -3  10  14        1.80       -0.76      6.88 o 
  -2  10  14        8.01       18.79      4.93 o 
  -1  10  14        0.88       -1.69      3.22 o 
   0  10  14        0.82        3.63      3.79 o 
   1  10  14        0.71        2.83      3.96 o 
   2  10  14        6.29       14.29      5.51 o 
  -3  11  14        2.69        0.38      7.26 o 
  -2  11  14       16.97       12.64      9.75 o 
  -1  11  14        2.03       -0.97      4.03 o 
   0  11  14        2.49       -0.59      3.53 o 
   1  11  14        2.16        6.48      4.10 o 
  -3  12  14       14.76       24.47      8.41 o 
  -2  12  14       40.65       62.93     12.04 o 
  -1  12  14        3.37        8.41      5.68 o 
   0  12  14        2.68        3.09      3.82 o 
   1  12  14       18.55       27.65      5.25 o 
  -2  13  14        2.84       -4.60      4.60 o 
  -1  13  14        1.87       -4.72      4.72 o 
   0  13  14       14.02        9.09      4.74 o 
   1  13  14       10.50       11.75      4.54 o 
  -2  14  14        0.76       -1.83      4.87 o 
  -1  14  14        0.65       -1.89      6.31 o 
   0  14  14        1.04        2.04      4.41 o 
   1  14  14        3.04        6.93      5.11 o 
  -2  15  14        1.08       -5.58      8.41 o 
  -1  15  14        3.74        5.29      5.39 o 
   0  15  14       10.18       13.38      5.08 o 
   1  15  14        0.16        6.12      8.41 o 
  -1  16  14       50.91       57.20      8.92 o 
   0  16  14        0.07       -0.16      4.46 o 
  -1  17  14        0.06        5.73      7.65 o 
  -3   0  15       52.99       47.02     11.47 o 
  -1   0  15        5.95       -3.03      4.45 o 
   1   0  15        6.64        8.16      6.69 o 
  -3   1  15        0.26        8.35      5.81 o 
  -2   1  15        5.21        3.80      9.75 o 
  -1   1  15        1.50        0.69      3.40 o 
   0   1  15       19.74       18.89      4.63 o 
   1   1  15       16.46       17.87      4.99 o 
  -3   2  15       16.20       16.09      6.31 o 
  -2   2  15        2.32       -3.22      4.72 o 
  -1   2  15        1.71        2.21      3.53 o 
   0   2  15       10.51       13.13      4.30 o 
   1   2  15       21.52       27.89      5.20 o 
  -3   3  15      101.28      149.69     12.43 o 
  -2   3  15        0.57        2.47      5.11 o 
  -1   3  15       24.82       30.56      4.87 o 
   0   3  15       30.50       38.80      5.39 o 
   1   3  15       17.22       19.78      4.82 o 
  -3   4  15        0.86        7.52      6.08 o 
  -2   4  15        0.03        6.26      5.98 o 
  -1   4  15       14.55       19.22      4.48 o 
   0   4  15       14.92       12.40      4.22 o 
   1   4  15        0.65       -3.72      3.72 o 
  -3   5  15       53.43       67.90      9.03 o 
  -2   5  15       11.56       12.56      4.82 o 
  -1   5  15       50.71       72.10      6.48 o 
   0   5  15       11.96        4.92      3.95 o 
   1   5  15        0.31       -0.71      5.13 o 
  -2   6  15       47.24       65.35      7.26 o 
  -1   6  15       10.69        8.54      3.99 o 
   0   6  15        1.34       -0.02      3.62 o 
   1   6  15        0.86       -1.27      4.04 o 
  -2   7  15       18.31       31.26      6.09 o 
  -1   7  15       45.30       48.96      6.62 o 
   0   7  15        0.04        0.53      3.74 o 
   1   7  15        1.06       -4.68      6.07 o 
  -2   8  15        0.04        2.29      4.95 o 
  -1   8  15       24.72       28.54      5.70 o 
   0   8  15        1.66       -3.26      3.86 o 
   1   8  15       23.07       16.83      4.74 o 
  -2   9  15        6.81        0.51      4.09 o 
  -1   9  15        0.32       -4.10      4.10 o 
   0   9  15       17.88       24.26      4.96 o 
   1   9  15       39.97       47.12      6.13 o 
  -2  10  15       34.33       38.95      7.67 o 
  -1  10  15        0.02       -0.69      4.26 o 
   0  10  15        4.85        4.29      4.05 o 
   1  10  15        8.94        5.53      7.45 o 
  -2  11  15       13.66       20.64      9.17 o 
  -1  11  15       48.15       57.87      7.10 o 
   0  11  15        2.59        3.90      3.96 o 
  -1  12  15        0.03        1.68      5.39 o 
   0  12  15       20.78       22.19      6.02 o 
  -1  13  15        6.07        3.06      8.03 o 
  -2   0  16        0.07       12.61      8.03 o 
   0   0  16       64.82       49.51      8.51 o 
  -2   1  16       25.13       21.02     10.32 o 
  -1   1  16        0.79        1.60      4.41 o 
   0   1  16        4.79       11.66      4.52 o 
  -1   2  16        0.00       -0.71      3.80 o 
   0   2  16       29.54       33.10      5.51 o 
  -1   3  16        6.05        7.71      4.19 o 
   0   3  16       12.95       11.41      4.56 o 
  -1   4  16        4.37        8.68      4.38 o 
   0   4  16        5.93        6.60      4.34 o 
  -1   5  16       59.00       49.65      8.91 o 
   0   5  16        3.22       -3.18      7.26 o 
  -1   6  16        1.52        1.79      5.93 o 
                                                 
